# Supplementary material for: Revisited – the species of Tweeting vineyard snails, genus Cantareus Risso, 1826 (Stylommatophora, Helicidae, Helicinae, Otalini)
Source: Zookeys. 2019 Sep 18;876:1–26. doi: 10.3897/zookeys.876.36472 (PMC6761209; doi:10.3897/zookeys.876.36472)
Supplement: XML Treatment for Cantareus [file zookeys.876.36472-treatment1.xml]

<!DOCTYPE tp:taxon-treatment
  PUBLIC "-//TaxonX//DTD Taxonomic Treatment Publishing DTD v0 20100105//EN" "tax-treatment-NSO.dtd">
<tp:taxon-treatment xmlns:tp="http://www.plazi.org/taxpub"><tp:treatment-meta><kwd-group><label>Taxon classification</label><kwd><named-content xmlns:xlink="http://www.w3.org/1999/xlink" content-type="kingdom">Animalia</named-content></kwd><kwd><named-content xmlns:xlink="http://www.w3.org/1999/xlink" content-type="order">Stylommatophora</named-content></kwd><kwd><named-content xmlns:xlink="http://www.w3.org/1999/xlink" content-type="family">Helicidae</named-content></kwd></kwd-group><mixed-citation publication-type="journal"><person-group><name><surname>Bouaziz-Yahiatene</surname><given-names>Houria</given-names></name><name><surname>Inäbnit</surname><given-names>Thomas</given-names></name><name><surname>Medjdoub-Bensaad</surname><given-names>Ferroudja</given-names></name><name><surname>Colomba</surname><given-names>Maria Stella</given-names></name><name><surname>Sparacio</surname><given-names>Ignazio</given-names></name><name><surname>Gregorini</surname><given-names>Armando</given-names></name><name><surname>Liberto</surname><given-names>Fabio</given-names></name><name><surname>Neubert</surname><given-names>Eike</given-names></name></person-group><article-title>Revisited – the species of Tweeting vineyard snails, genus <italic><tp:taxon-name><tp:taxon-name-part taxon-name-part-type="genus" reg="Cantareus">Cantareus</tp:taxon-name-part></tp:taxon-name></italic> Risso, 1826 (<tp:taxon-name><tp:taxon-name-part taxon-name-part-type="order">Stylommatophora</tp:taxon-name-part></tp:taxon-name>, <tp:taxon-name><tp:taxon-name-part taxon-name-part-type="family">Helicidae</tp:taxon-name-part></tp:taxon-name>, <tp:taxon-name><tp:taxon-name-part taxon-name-part-type="subfamily">Helicinae</tp:taxon-name-part></tp:taxon-name>, <tp:taxon-name><tp:taxon-name-part taxon-name-part-type="tribe">Otalini</tp:taxon-name-part></tp:taxon-name>)</article-title><source>Zookeys</source><day>18</day><month>9</month><year>2019</year><volume>876</volume><fpage>1</fpage><lpage>26</lpage><pub-id pub-id-type="doi">10.3897/zookeys.876.36472</pub-id></mixed-citation></tp:treatment-meta><tp:nomenclature><tp:taxon-name><object-id xmlns:xlink="http://www.w3.org/1999/xlink" content-type="arpha" xlink:type="simple">2E3171AA-AA64-539F-82DC-2DFCA74FE2D8</object-id>
            <tp:taxon-name-part taxon-name-part-type="genus" reg="Cantareus">Cantareus</tp:taxon-name-part>
          </tp:taxon-name><tp:taxon-authority>Risso, 1826</tp:taxon-authority><tp:nomenclature-citation-list><tp:nomenclature-citation><tp:taxon-name>
                <tp:taxon-name-part taxon-name-part-type="genus" reg="Cantareus">Cantareus</tp:taxon-name-part>
              </tp:taxon-name><comment>Risso, 1826, Histoire naturelle des principales productions de l’Europe Méridionale, IV: 64.</comment></tp:nomenclature-citation></tp:nomenclature-citation-list></tp:nomenclature><tp:treatment-sec sec-type="notes" id="SECID0E4MBI"><title>Notes.</title><p>In Table <xref ref-type="table" rid="T3">3</xref>, the most important character states of the shells and the genital organs of the <tp:taxon-name><tp:taxon-name-part taxon-name-part-type="tribe">Otalini</tp:taxon-name-part></tp:taxon-name> subgroup according to <xref ref-type="bibr" rid="B31">Razkin et al. (2015</xref>: 108, Fig. <xref ref-type="fig" rid="F2">2</xref>) including the genera <italic><tp:taxon-name><tp:taxon-name-part taxon-name-part-type="genus" reg="Cantareus">Cantareus</tp:taxon-name-part></tp:taxon-name></italic>, <italic><tp:taxon-name><tp:taxon-name-part taxon-name-part-type="genus" reg="Cornu">Cornu</tp:taxon-name-part></tp:taxon-name></italic>, and <italic><tp:taxon-name><tp:taxon-name-part taxon-name-part-type="genus" reg="Rossmaessleria">Rossmaessleria</tp:taxon-name-part></tp:taxon-name></italic> are shown. Within the <tp:taxon-name><tp:taxon-name-part taxon-name-part-type="tribe">Otalini</tp:taxon-name-part></tp:taxon-name>, <italic><tp:taxon-name><tp:taxon-name-part taxon-name-part-type="genus" reg="Cantareus">Cantareus</tp:taxon-name-part></tp:taxon-name></italic>, <italic><tp:taxon-name><tp:taxon-name-part taxon-name-part-type="genus" reg="Cornu">Cornu</tp:taxon-name-part></tp:taxon-name></italic>, and <italic><tp:taxon-name><tp:taxon-name-part taxon-name-part-type="genus" reg="Erctella">Erctella</tp:taxon-name-part></tp:taxon-name></italic> share the synapomorphy of a globular to slightly conical shell, other genera in the tribe tend to have more flattened shells (character 1). In all other shell traits, there is no apomorphy that discriminates between <italic><tp:taxon-name><tp:taxon-name-part taxon-name-part-type="genus" reg="Cantareus">Cantareus</tp:taxon-name-part></tp:taxon-name></italic>, <italic><tp:taxon-name><tp:taxon-name-part taxon-name-part-type="genus" reg="Cornu">Cornu</tp:taxon-name-part></tp:taxon-name></italic>, and <italic><tp:taxon-name><tp:taxon-name-part taxon-name-part-type="genus" reg="Erctella">Erctella</tp:taxon-name-part></tp:taxon-name></italic> on generic level. On the level of the genital organs, the three genera share the synapomophy of the simple pore connecting epiphallus and penial chamber (char<!--PageBreak --><!--PageBreak -->acter 8), while <italic><tp:taxon-name><tp:taxon-name-part taxon-name-part-type="genus" reg="Rossmaessleria">Rossmaessleria</tp:taxon-name-part></tp:taxon-name></italic> shows the plesiomophic state with two functional penial papillae. In <italic><tp:taxon-name><tp:taxon-name-part taxon-name-part-type="genus" reg="Cornu">Cornu</tp:taxon-name-part></tp:taxon-name></italic>, the flagellum is much longer than in the other genera. The phylogenetic value of this character state is not clear within the <tp:taxon-name><tp:taxon-name-part taxon-name-part-type="tribe">Otalini</tp:taxon-name-part></tp:taxon-name>, within the <tp:taxon-name><tp:taxon-name-part taxon-name-part-type="tribe">Helicini</tp:taxon-name-part></tp:taxon-name>, it is considered a plesiomorphy (<xref ref-type="bibr" rid="B24">Neubert 2014</xref>). Other character states like ratios in the bursa copulatrix complex (character 10). A massive atrial stimulator can be found in <italic><tp:taxon-name><tp:taxon-name-part taxon-name-part-type="genus" reg="Cantareus">Cantareus</tp:taxon-name-part></tp:taxon-name></italic> and <italic><tp:taxon-name><tp:taxon-name-part taxon-name-part-type="genus" reg="Cornu">Cornu</tp:taxon-name-part></tp:taxon-name></italic>, while in <italic><tp:taxon-name><tp:taxon-name-part taxon-name-part-type="genus" reg="Erctella">Erctella</tp:taxon-name-part></tp:taxon-name></italic>, it is relatively small (character 11). Large and massive stimulators are found in many taxa of <tp:taxon-name><tp:taxon-name-part taxon-name-part-type="family">Helicidae</tp:taxon-name-part></tp:taxon-name>, so a reduction of this system is here interpreted as an apomorphic character state.</p><p><bold>Remarks.</bold> The change of the status of <italic><tp:taxon-name><tp:taxon-name-part taxon-name-part-type="genus" reg="Cantareus">Cantareus</tp:taxon-name-part></tp:taxon-name></italic> from a monotypic to a polytypic genus causes some nomenclatorial problems. The type species of the genus is <italic><tp:taxon-name><tp:taxon-name-part taxon-name-part-type="genus" reg="Helix">Helix</tp:taxon-name-part> <tp:taxon-name-part taxon-name-part-type="species" reg="naticoides">naticoides</tp:taxon-name-part></tp:taxon-name></italic> Draparnaud, 1801 from France, which so far has been considered a synonym of <italic><tp:taxon-name><tp:taxon-name-part taxon-name-part-type="genus" reg="Helix">Helix</tp:taxon-name-part> <tp:taxon-name-part taxon-name-part-type="species" reg="aperta">aperta</tp:taxon-name-part></tp:taxon-name></italic> Born, 1778, with the specimen preserved in the Born collection in the <abbrev xmlns:xlink="http://www.w3.org/1999/xlink" content-type="institution" xlink:title="Natural History Museum Vienna, Austria" id="ABBRID0EKSBI" xlink:type="simple">NHMW</abbrev> as the name bearing syntype of <italic><tp:taxon-name><tp:taxon-name-part taxon-name-part-type="genus" reg="Helix"/><tp:taxon-name-part taxon-name-part-type="species" reg="aperta">aperta</tp:taxon-name-part></tp:taxon-name></italic> (Fig. <xref ref-type="fig" rid="F2">2</xref>).The origin of Born’s specimen is unknown, and there are almost no shell morphological differences to the Algerian lineage, which proved to represent a separate species (Fig. <xref ref-type="fig" rid="F1">1</xref>). The correct origin of Born’s specimen could probably be clarified genetically by applying NGS methods using shell fragments of the syntype specimen, but this is beyond the scope of this paper.</p><fig id="F2" position="float" orientation="portrait"><object-id xmlns:xlink="http://www.w3.org/1999/xlink" content-type="doi" xlink:type="simple">10.3897/zookeys.876.36472.figure2</object-id><object-id xmlns:xlink="http://www.w3.org/1999/xlink" content-type="arpha" xlink:type="simple">45F6D87F-043F-5F11-9DC2-3B35DEC1C4D3</object-id><label>Figure 2.</label><caption><p><italic><tp:taxon-name><tp:taxon-name-part taxon-name-part-type="genus" reg="Cantareus">Cantareus</tp:taxon-name-part> <tp:taxon-name-part taxon-name-part-type="species" reg="apertus">apertus</tp:taxon-name-part></tp:taxon-name></italic>. Syntype of <italic><tp:taxon-name><tp:taxon-name-part taxon-name-part-type="genus" reg="Helix">Helix</tp:taxon-name-part> <tp:taxon-name-part taxon-name-part-type="species" reg="aperta">aperta</tp:taxon-name-part></tp:taxon-name></italic><abbrev xmlns:xlink="http://www.w3.org/1999/xlink" content-type="institution" xlink:title="Natural History Museum Vienna, Austria" id="ABBRID0E6TBI" xlink:type="simple">NHMW</abbrev>-MO 14005, shell diameter 28.75 mm. Shell in <bold>A</bold> frontal <bold>B</bold> dorsal <bold>C</bold> lateral and <bold>D</bold> apical views <bold>E</bold> labels of the syntype lot. Photographs <abbrev xmlns:xlink="http://www.w3.org/1999/xlink" content-type="institution" xlink:title="Natural History Museum Vienna, Austria" id="ABBRID0EOUBI" xlink:type="simple">NHMW</abbrev>, × 1.5.</p></caption><graphic xmlns:xlink="http://www.w3.org/1999/xlink" xlink:href="zookeys-876-001-g002.jpg" position="float" orientation="portrait" xlink:type="simple" id="oo_340653.jpg"><uri content-type="original_file" xlink:type="simple">https://binary.pensoft.net/fig/340653</uri></graphic></fig><p>Anticipating a north African origin of the syntype <abbrev xmlns:xlink="http://www.w3.org/1999/xlink" content-type="institution" xlink:title="Natural History Museum Vienna, Austria" id="ABBRID0E1UBI" xlink:type="simple">NHMW</abbrev>-MO 14005 by fixing its type locality in Algeria ends up in a chaotic rearrangement of species names in the group. For Europe, the name <italic><tp:taxon-name><tp:taxon-name-part taxon-name-part-type="genus" reg="Helix"/><tp:taxon-name-part taxon-name-part-type="species" reg="naticoides">naticoides</tp:taxon-name-part></tp:taxon-name></italic> would be reactivated with its last use as an ac<!--PageBreak -->cepted species in 1850 (!). The north African species would then be named <italic><tp:taxon-name><tp:taxon-name-part taxon-name-part-type="genus" reg="Cantareus"/><tp:taxon-name-part taxon-name-part-type="species" reg="apertus">apertus</tp:taxon-name-part></tp:taxon-name></italic> contradicting 170 years of permanent use. By fixing the use of the name <italic><tp:taxon-name><tp:taxon-name-part taxon-name-part-type="genus" reg="Helix">Helix</tp:taxon-name-part> <tp:taxon-name-part taxon-name-part-type="species" reg="koraegaelia">koraegaelia</tp:taxon-name-part></tp:taxon-name></italic> Bourguignat in Locard, 1882, to the north African lineage, this problem is resolved, and the stability or universality of names used in zoology is guaranteed.</p><p><italic><tp:taxon-name><tp:taxon-name-part taxon-name-part-type="genus" reg="Cantareus">Cantareus</tp:taxon-name-part> <tp:taxon-name-part taxon-name-part-type="species" reg="apertus">apertus</tp:taxon-name-part></tp:taxon-name></italic> is well known for its protective behaviour, which gave the genus its name “<italic><tp:taxon-name><tp:taxon-name-part taxon-name-part-type="genus" reg="Cantareus">Cantareus</tp:taxon-name-part></tp:taxon-name></italic>: the singer”. Once disturbed (Fig. <xref ref-type="fig" rid="F9">23</xref>), the species is able to press the air in its lung cavity through the pneumostome producing a series of tweeking sounds (<ext-link xmlns:xlink="http://www.w3.org/1999/xlink" xlink:type="simple" ext-link-type="uri" xlink:href="https://youtu.be/CWOhZWLkd4o">https://youtu.be/CWOhZWLkd4o</ext-link>).</p></tp:treatment-sec><tp:treatment-sec><!--Section generated to contain objects referenced in tp:taxon-treatment.--><table-wrap id="T3" position="float" orientation="portrait"><label>Table 3.</label><caption><p>Character matrix including the genera <tp:taxon-name><tp:taxon-name-part taxon-name-part-type="genus" reg="Cantareus">Cantareus</tp:taxon-name-part></tp:taxon-name>, <tp:taxon-name><tp:taxon-name-part taxon-name-part-type="genus" reg="Cornu">Cornu</tp:taxon-name-part></tp:taxon-name>, <tp:taxon-name><tp:taxon-name-part taxon-name-part-type="genus" reg="Erctella">Erctella</tp:taxon-name-part></tp:taxon-name> and <tp:taxon-name><tp:taxon-name-part taxon-name-part-type="genus" reg="Rossmaessleria">Rossmaessleria</tp:taxon-name-part></tp:taxon-name>. 1. Last whorl of the shell: 0: occupying more than two thirds of the shell height, 1: occupying less than two thirds of the shell height – 2. Teleoconch colour patterns: 0: none, 1: up to 5 spiral bands, 2: a reticulate pattern – 3. Teleoconch surface: 0: smooth, sometimes with longitudinal riblets and growth lines, 1: granulated, 2: with wrinkles, 3: strongly wrinkled and irregularly reticulated, 4: ribbed – 4. Penis form: 0: short, 1: elongate – 5. Epiphallus length: 0: as long as penis, 1: at least three times the length of penis – 6. Penial flagellum: 0: twice the length of the epiphallus, 1: clearly more than twice the length of the epiphallus – 7. Penial lumen: 0: with numerous crests; 1: smooth – 8. PP1 0: not shifted laterally, 1: shifted laterally, leaving a small pore as a connection between epiphallus and penis near its base – 9. PP2: 0: pp2 reduced to a septum, 1: reduced to a annular pad, 2: pp2 present – 10. Diverticulum: 0: as long as vesicle stem + vesicle, 1: slightly longer than vesicle stem + vesicle, 2: much longer (twice and more) than vesicle stem + vesicle, V: length variable – 11. Atrial stimulator: 0: small, 1: medium, 2: large.</p></caption><table id="TID0E3GBI" rules="all"><tbody><tr><th rowspan="1" colspan="1"/><th rowspan="1" colspan="1">
                    <italic><tp:taxon-name><tp:taxon-name-part taxon-name-part-type="genus" reg="Cantareus">Cantareus</tp:taxon-name-part> <tp:taxon-name-part taxon-name-part-type="species" reg="apertus">apertus</tp:taxon-name-part></tp:taxon-name></italic>
                  </th><th rowspan="1" colspan="1">
                    <italic><tp:taxon-name><tp:taxon-name-part taxon-name-part-type="genus" reg="Cantareus">Cantareus</tp:taxon-name-part> <tp:taxon-name-part taxon-name-part-type="species" reg="koraegaelius">koraegaelius</tp:taxon-name-part></tp:taxon-name></italic>
                  </th><th rowspan="1" colspan="1">
                    <italic><tp:taxon-name><tp:taxon-name-part taxon-name-part-type="genus" reg="Cantareus">Cantareus</tp:taxon-name-part> <tp:taxon-name-part taxon-name-part-type="species" reg="subapertus">subapertus</tp:taxon-name-part></tp:taxon-name></italic>
                  </th><th rowspan="1" colspan="1">
                    <italic><tp:taxon-name><tp:taxon-name-part taxon-name-part-type="genus" reg="Cornu">Cornu</tp:taxon-name-part> <tp:taxon-name-part taxon-name-part-type="species" reg="aspersum">aspersum</tp:taxon-name-part></tp:taxon-name></italic>
                  </th><th rowspan="1" colspan="1">
                    <italic><tp:taxon-name><tp:taxon-name-part taxon-name-part-type="genus" reg="Erctella">Erctella</tp:taxon-name-part> <tp:taxon-name-part taxon-name-part-type="species" reg="insolida">insolida</tp:taxon-name-part></tp:taxon-name></italic>
                  </th><th rowspan="1" colspan="1">
                    <italic><tp:taxon-name><tp:taxon-name-part taxon-name-part-type="genus" reg="Erctella">Erctella</tp:taxon-name-part> <tp:taxon-name-part taxon-name-part-type="species" reg="mazzullii">mazzullii</tp:taxon-name-part></tp:taxon-name></italic>
                  </th><th rowspan="1" colspan="1">
                    <italic><tp:taxon-name><tp:taxon-name-part taxon-name-part-type="genus" reg="Erctella">Erctella</tp:taxon-name-part> <tp:taxon-name-part taxon-name-part-type="species" reg="cephalaeditana">cephalaeditana</tp:taxon-name-part></tp:taxon-name></italic>
                  </th><th rowspan="1" colspan="1">
                    <italic><tp:taxon-name><tp:taxon-name-part taxon-name-part-type="genus" reg="Rossmaessleria">Rossmaessleria</tp:taxon-name-part> <tp:taxon-name-part taxon-name-part-type="species" reg="scherzeri">scherzeri</tp:taxon-name-part></tp:taxon-name></italic>
                  </th></tr><tr><td rowspan="1" colspan="1">1</td><td rowspan="1" colspan="1">0</td><td rowspan="1" colspan="1">0</td><td rowspan="1" colspan="1">0</td><td rowspan="1" colspan="1">0</td><td rowspan="1" colspan="1">0</td><td rowspan="1" colspan="1">0</td><td rowspan="1" colspan="1">0</td><td rowspan="1" colspan="1">1</td></tr><tr><td rowspan="1" colspan="1">2</td><td rowspan="1" colspan="1">0</td><td rowspan="1" colspan="1">0</td><td rowspan="1" colspan="1">1</td><td rowspan="1" colspan="1">2</td><td rowspan="1" colspan="1">0</td><td rowspan="1" colspan="1">0/1</td><td rowspan="1" colspan="1">0</td><td rowspan="1" colspan="1">1</td></tr><tr><td rowspan="1" colspan="1">3</td><td rowspan="1" colspan="1">0</td><td rowspan="1" colspan="1">0</td><td rowspan="1" colspan="1">1</td><td rowspan="1" colspan="1">0</td><td rowspan="1" colspan="1">0</td><td rowspan="1" colspan="1">2</td><td rowspan="1" colspan="1">3</td><td rowspan="1" colspan="1">0/4</td></tr><tr><td rowspan="1" colspan="1">4</td><td rowspan="1" colspan="1">0</td><td rowspan="1" colspan="1">1</td><td rowspan="1" colspan="1">0</td><td rowspan="1" colspan="1">1</td><td rowspan="1" colspan="1">0</td><td rowspan="1" colspan="1">0</td><td rowspan="1" colspan="1">0</td><td rowspan="1" colspan="1">NA</td></tr><tr><td rowspan="1" colspan="1">5</td><td rowspan="1" colspan="1">0</td><td rowspan="1" colspan="1">0</td><td rowspan="1" colspan="1">1</td><td rowspan="1" colspan="1">0</td><td rowspan="1" colspan="1">0</td><td rowspan="1" colspan="1">0</td><td rowspan="1" colspan="1">0</td><td rowspan="1" colspan="1">0</td></tr><tr><td rowspan="1" colspan="1">6</td><td rowspan="1" colspan="1">0</td><td rowspan="1" colspan="1">0</td><td rowspan="1" colspan="1">0</td><td rowspan="1" colspan="1">1</td><td rowspan="1" colspan="1">0</td><td rowspan="1" colspan="1">0</td><td rowspan="1" colspan="1">0</td><td rowspan="1" colspan="1">1</td></tr><tr><td rowspan="1" colspan="1">7</td><td rowspan="1" colspan="1">0</td><td rowspan="1" colspan="1">1</td><td rowspan="1" colspan="1">1</td><td rowspan="1" colspan="1">NA</td><td rowspan="1" colspan="1">0</td><td rowspan="1" colspan="1">0</td><td rowspan="1" colspan="1">0</td><td rowspan="1" colspan="1">NA</td></tr><tr><td rowspan="1" colspan="1">8</td><td rowspan="1" colspan="1">1</td><td rowspan="1" colspan="1">1</td><td rowspan="1" colspan="1">1</td><td rowspan="1" colspan="1">1</td><td rowspan="1" colspan="1">1</td><td rowspan="1" colspan="1">1</td><td rowspan="1" colspan="1">1</td><td rowspan="1" colspan="1">0</td></tr><tr><td rowspan="1" colspan="1">9</td><td rowspan="1" colspan="1">0/2</td><td rowspan="1" colspan="1">2</td><td rowspan="1" colspan="1">2</td><td rowspan="1" colspan="1">1</td><td rowspan="1" colspan="1">1</td><td rowspan="1" colspan="1">1</td><td rowspan="1" colspan="1">1</td><td rowspan="1" colspan="1">2</td></tr><tr><td rowspan="1" colspan="1">10</td><td rowspan="1" colspan="1">1</td><td rowspan="1" colspan="1">2</td><td rowspan="1" colspan="1">1</td><td rowspan="1" colspan="1">0</td><td rowspan="1" colspan="1">0</td><td rowspan="1" colspan="1">2</td><td rowspan="1" colspan="1">1</td><td rowspan="1" colspan="1">V</td></tr><tr><td rowspan="1" colspan="1">11</td><td rowspan="1" colspan="1">1</td><td rowspan="1" colspan="1">2</td><td rowspan="1" colspan="1">2</td><td rowspan="1" colspan="1">2</td><td rowspan="1" colspan="1">0</td><td rowspan="1" colspan="1">0</td><td rowspan="1" colspan="1">0</td><td rowspan="1" colspan="1">0/1</td></tr></tbody></table></table-wrap><fig id="F1" position="float" orientation="portrait"><object-id xmlns:xlink="http://www.w3.org/1999/xlink" content-type="doi" xlink:type="simple">10.3897/zookeys.876.36472.figure1</object-id><object-id xmlns:xlink="http://www.w3.org/1999/xlink" content-type="arpha" xlink:type="simple">76D82ADD-CDC8-5C3F-81F9-99BA6C46500C</object-id><label>Figure 1.</label><caption><p>Combined RaxML and Bayesian tree of <italic><tp:taxon-name><tp:taxon-name-part taxon-name-part-type="genus" reg="Cantareus">Cantareus</tp:taxon-name-part></tp:taxon-name></italic>, <italic><tp:taxon-name><tp:taxon-name-part taxon-name-part-type="genus" reg="Cornu">Cornu</tp:taxon-name-part></tp:taxon-name></italic>, and <italic><tp:taxon-name><tp:taxon-name-part taxon-name-part-type="genus" reg="Erctella">Erctella</tp:taxon-name-part></tp:taxon-name></italic>, using COI, 16S, H3, 28S, and ITS2.</p></caption><graphic xmlns:xlink="http://www.w3.org/1999/xlink" xlink:href="zookeys-876-001-g001.jpg" position="float" orientation="portrait" xlink:type="simple" id="oo_340677.jpg"><uri content-type="original_file" xlink:type="simple">https://binary.pensoft.net/fig/340677</uri></graphic></fig><fig id="F9" position="float" orientation="portrait"><object-id xmlns:xlink="http://www.w3.org/1999/xlink" content-type="doi" xlink:type="simple">10.3897/zookeys.876.36472.figures21-25</object-id><object-id xmlns:xlink="http://www.w3.org/1999/xlink" content-type="arpha" xlink:type="simple">BE6F4DDB-CE87-5D28-B0F5-89E59A1AAE09</object-id><label>Figures 21–25.</label><caption><p>Pictures of living specimens of <italic><tp:taxon-name><tp:taxon-name-part taxon-name-part-type="genus" reg="Cantareus">Cantareus</tp:taxon-name-part></tp:taxon-name></italic> species <bold>21</bold><italic><tp:taxon-name><tp:taxon-name-part taxon-name-part-type="genus" reg="Cantareus">Cantareus</tp:taxon-name-part> <tp:taxon-name-part taxon-name-part-type="species" reg="apertus">apertus</tp:taxon-name-part></tp:taxon-name></italic>: on the left a black specimen with brown shell from Roccapalumba, Sicily, Italy, 15.XI.2009 (Coll. F. Liberto 5532); on the right a yellow specimen with green shell from Prizzi, Sicily, Italy, 15.XI.2009 (Coll. F. Liberto 5545) <bold>22</bold><italic><tp:taxon-name><tp:taxon-name-part taxon-name-part-type="genus" reg="Cantareus">Cantareus</tp:taxon-name-part> <tp:taxon-name-part taxon-name-part-type="species" reg="apertus">apertus</tp:taxon-name-part></tp:taxon-name></italic>, Niscemi, Sicily Italy, 22.X.2016 <bold>23</bold><italic><tp:taxon-name><tp:taxon-name-part taxon-name-part-type="genus" reg="Cantareus">Cantareus</tp:taxon-name-part> <tp:taxon-name-part taxon-name-part-type="species" reg="apertus">apertus</tp:taxon-name-part></tp:taxon-name></italic>, Niscemi, Sicily, Italy, 22.X.2016, specimens defending themselves by emitting bubbles of slime and a series of tweeting sounds <bold>24</bold><italic><tp:taxon-name><tp:taxon-name-part taxon-name-part-type="genus" reg="Cantareus">Cantareus</tp:taxon-name-part> <tp:taxon-name-part taxon-name-part-type="species" reg="apertus">apertus</tp:taxon-name-part></tp:taxon-name></italic>, Foggia, Ordona, <named-content xmlns:xlink="http://www.w3.org/1999/xlink" content-type="dwc:verbatimCoordinates" xlink:type="simple"><named-content content-type="geo-json" specific-use="{&#34;type&#34;:&#34;Point&#34;,&#34;coordinates&#34;:[15.622222,41.313889]}" id="NCID0ERADI" xlink:type="simple">41.313889N, 15.622222E</named-content></named-content>, 12.10.2018, leg. G. Martucci (photo/collection I. Sparacio 5031/9) <bold>25</bold><italic><tp:taxon-name><tp:taxon-name-part taxon-name-part-type="genus" reg="Cantareus">Cantareus</tp:taxon-name-part> <tp:taxon-name-part taxon-name-part-type="species" reg="subapertus">subapertus</tp:taxon-name-part></tp:taxon-name></italic>, Algeria, Parc National du Djudjura, 1700 m, 11.X.2008 (Photographs Vela Errol).</p></caption><graphic xmlns:xlink="http://www.w3.org/1999/xlink" xlink:href="zookeys-876-001-g009.jpg" position="float" orientation="portrait" xlink:type="simple" id="oo_340660.jpg"><uri content-type="original_file" xlink:type="simple">https://binary.pensoft.net/fig/340660</uri></graphic></fig></tp:treatment-sec><ref-list><ref id="B31"><mixed-citation xmlns:xlink="http://www.w3.org/1999/xlink" xlink:type="simple"><person-group><name name-style="western"><surname>Razkin</surname><given-names>O</given-names></name><name name-style="western"><surname>Gómez-Moliner</surname><given-names>BJ</given-names></name><name name-style="western"><surname>Prieto</surname><given-names>CE</given-names></name><name name-style="western"><surname>Martínez-Ortí</surname><given-names>A</given-names></name><name name-style="western"><surname>Arrébola</surname><given-names>R</given-names></name><name name-style="western"><surname>Muñoz</surname><given-names>B</given-names></name><name name-style="western"><surname>Chueca</surname><given-names>LJ</given-names></name><name name-style="western"><surname>Madeira</surname><given-names>MJ</given-names></name></person-group> (<year>2015</year>) <article-title>Molecular phylogeny of the western Palaearctic <tp:taxon-name><tp:taxon-name-part taxon-name-part-type="superfamily">Helicoidea</tp:taxon-name-part></tp:taxon-name> (<tp:taxon-name><tp:taxon-name-part taxon-name-part-type="class">Gastropoda</tp:taxon-name-part></tp:taxon-name>, <tp:taxon-name><tp:taxon-name-part taxon-name-part-type="order">Stylommatophora</tp:taxon-name-part></tp:taxon-name>).</article-title><source>Molecular Phylogenetics and Evolution</source><volume>83</volume>: <fpage>99</fpage>–<lpage>117</lpage>. <ext-link xlink:type="simple" ext-link-type="doi" xlink:href="10.1016/j.ympev.2014.11.014">https://doi.org/10.1016/j.ympev.2014.11.014</ext-link></mixed-citation></ref><ref id="B24"><mixed-citation xmlns:xlink="http://www.w3.org/1999/xlink" xlink:type="simple"><person-group><name name-style="western"><surname>Neubert</surname><given-names>E</given-names></name></person-group> (<year>2014</year>) <article-title>Revision of <italic><tp:taxon-name><tp:taxon-name-part taxon-name-part-type="genus">Helix</tp:taxon-name-part></tp:taxon-name></italic> (Linnaeus, 1758) in its eastern Mediterranean distribution area, and reassignment of <italic><tp:taxon-name><tp:taxon-name-part taxon-name-part-type="genus">Helix</tp:taxon-name-part> <tp:taxon-name-part taxon-name-part-type="species">godetiana</tp:taxon-name-part></tp:taxon-name></italic> (Kobelt, 1878) to <italic><tp:taxon-name><tp:taxon-name-part taxon-name-part-type="genus">Maltzanella</tp:taxon-name-part></tp:taxon-name></italic> (Hesse, 1917) (<tp:taxon-name><tp:taxon-name-part taxon-name-part-type="class">Gastropoda</tp:taxon-name-part></tp:taxon-name>, <tp:taxon-name><tp:taxon-name-part taxon-name-part-type="infraclass">Pulmonata</tp:taxon-name-part></tp:taxon-name>, <tp:taxon-name><tp:taxon-name-part taxon-name-part-type="family">Helicidae</tp:taxon-name-part></tp:taxon-name>).</article-title><source>Contribution to Natural History</source><volume>26</volume>: <fpage>1</fpage>–<lpage>200</lpage>.</mixed-citation></ref></ref-list></tp:taxon-treatment>
