# Supplementary material for: Revisited – the species of Tweeting vineyard snails, genus Cantareus Risso, 1826 (Stylommatophora, Helicidae, Helicinae, Otalini)
Source: Zookeys. 2019 Sep 18;876:1–26. doi: 10.3897/zookeys.876.36472 (PMC6761209; doi:10.3897/zookeys.876.36472)
Supplement: XML Treatment for Cantareus apertus [file zookeys.876.36472-treatment2.xml]

<!DOCTYPE tp:taxon-treatment
  PUBLIC "-//TaxonX//DTD Taxonomic Treatment Publishing DTD v0 20100105//EN" "tax-treatment-NSO.dtd">
<tp:taxon-treatment xmlns:tp="http://www.plazi.org/taxpub"><tp:treatment-meta><kwd-group><label>Taxon classification</label><kwd><named-content xmlns:xlink="http://www.w3.org/1999/xlink" content-type="kingdom">Animalia</named-content></kwd><kwd><named-content xmlns:xlink="http://www.w3.org/1999/xlink" content-type="order">Stylommatophora</named-content></kwd><kwd><named-content xmlns:xlink="http://www.w3.org/1999/xlink" content-type="family">Helicidae</named-content></kwd></kwd-group><mixed-citation publication-type="journal"><person-group><name><surname>Bouaziz-Yahiatene</surname><given-names>Houria</given-names></name><name><surname>Inäbnit</surname><given-names>Thomas</given-names></name><name><surname>Medjdoub-Bensaad</surname><given-names>Ferroudja</given-names></name><name><surname>Colomba</surname><given-names>Maria Stella</given-names></name><name><surname>Sparacio</surname><given-names>Ignazio</given-names></name><name><surname>Gregorini</surname><given-names>Armando</given-names></name><name><surname>Liberto</surname><given-names>Fabio</given-names></name><name><surname>Neubert</surname><given-names>Eike</given-names></name></person-group><article-title>Revisited – the species of Tweeting vineyard snails, genus <italic><tp:taxon-name><tp:taxon-name-part taxon-name-part-type="genus" reg="Cantareus">Cantareus</tp:taxon-name-part></tp:taxon-name></italic> Risso, 1826 (<tp:taxon-name><tp:taxon-name-part taxon-name-part-type="order">Stylommatophora</tp:taxon-name-part></tp:taxon-name>, <tp:taxon-name><tp:taxon-name-part taxon-name-part-type="family">Helicidae</tp:taxon-name-part></tp:taxon-name>, <tp:taxon-name><tp:taxon-name-part taxon-name-part-type="subfamily">Helicinae</tp:taxon-name-part></tp:taxon-name>, <tp:taxon-name><tp:taxon-name-part taxon-name-part-type="tribe">Otalini</tp:taxon-name-part></tp:taxon-name>)</article-title><source>Zookeys</source><day>18</day><month>9</month><year>2019</year><volume>876</volume><fpage>1</fpage><lpage>26</lpage><pub-id pub-id-type="doi">10.3897/zookeys.876.36472</pub-id></mixed-citation></tp:treatment-meta><tp:nomenclature><tp:taxon-name><object-id xmlns:xlink="http://www.w3.org/1999/xlink" content-type="arpha" xlink:type="simple">CDBF9789-D4DD-5E82-BCEF-F219E58E6C08</object-id>
            <tp:taxon-name-part taxon-name-part-type="genus" reg="Cantareus">Cantareus</tp:taxon-name-part>
            <tp:taxon-name-part taxon-name-part-type="species" reg="apertus">apertus</tp:taxon-name-part>
          </tp:taxon-name><tp:taxon-authority>(Born, 1778)</tp:taxon-authority><xref ref-type="fig" rid="F2">Figs 2</xref><xref ref-type="fig" rid="F3">, 3</xref><xref ref-type="fig" rid="F4">, 4</xref><xref ref-type="fig" rid="F9">, 21–24</xref><tp:nomenclature-citation-list><tp:nomenclature-citation><tp:taxon-name>
                <tp:taxon-name-part taxon-name-part-type="genus" reg="Helix">Helix</tp:taxon-name-part> <tp:taxon-name-part taxon-name-part-type="species" reg="aperta">aperta</tp:taxon-name-part></tp:taxon-name><comment>Born, 1778, Index rerum naturalium Musei Caesarei Vindobonensis, I. <tp:taxon-name><tp:taxon-name-part taxon-name-part-type="order">Testacea</tp:taxon-name-part></tp:taxon-name>: 399 [no type locality mentioned].</comment></tp:nomenclature-citation><tp:nomenclature-citation><tp:taxon-name>
                <tp:taxon-name-part taxon-name-part-type="genus" reg="Helix">Helix</tp:taxon-name-part> <tp:taxon-name-part taxon-name-part-type="species" reg="naticoides">naticoides</tp:taxon-name-part></tp:taxon-name><comment>: 1801, Draparnaud, Tableau des mollusques terrestres et fluviatiles de la France: 78–79 [France, la Provence, à Antibes, à Cannes].</comment></tp:nomenclature-citation></tp:nomenclature-citation-list></tp:nomenclature><tp:treatment-sec sec-type="type material" id="SECID0EQZBI"><title>Type material.</title><p>Syntype <italic><tp:taxon-name><tp:taxon-name-part taxon-name-part-type="genus" reg="Helix"/><tp:taxon-name-part taxon-name-part-type="species" reg="aperta">aperta</tp:taxon-name-part></tp:taxon-name></italic>: <abbrev xmlns:xlink="http://www.w3.org/1999/xlink" content-type="institution" xlink:title="Natural History Museum Vienna, Austria" id="ABBRID0EA1BI" xlink:type="simple">NHMW</abbrev>-MO 14005.</p></tp:treatment-sec><tp:treatment-sec sec-type="material" id="SECID0EF1BI"><title>Specimens examined.</title><p>Italy: Foggia, Ordona, <named-content xmlns:xlink="http://www.w3.org/1999/xlink" content-type="dwc:verbatimCoordinates" xlink:type="simple"><named-content content-type="geo-json" specific-use="{&#34;type&#34;:&#34;Point&#34;,&#34;coordinates&#34;:[15.622222,41.313889]}" id="NCID0EO1BI" xlink:type="simple">41.313889N, 15.622222E</named-content></named-content>, 12.10.2018, leg. G. Martucci (ex coll. Sparacio 5031/9), coll. Liberto (Fig. <xref ref-type="fig" rid="F3">3</xref>); Calabria, Amantea, Marincola, <named-content xmlns:xlink="http://www.w3.org/1999/xlink" content-type="dwc:verbatimCoordinates" xlink:type="simple"><named-content content-type="geo-json" specific-use="{&#34;type&#34;:&#34;Point&#34;,&#34;coordinates&#34;:[16.079722,39.112778]}" id="NCID0E11BI" xlink:type="simple">39.112778N, 16.079722E</named-content></named-content>, 7.10.2018, leg. W. Renda, <abbrev xmlns:xlink="http://www.w3.org/1999/xlink" content-type="institution" xlink:title="Natural History Museum Bern, Switzerland" id="ABBRID0E61BI" xlink:type="simple">NMBE</abbrev> 560941/2 (preserved), ex coll. Liberto (Fig. <xref ref-type="fig" rid="F4">4</xref>).</p><fig id="F3" position="float" orientation="portrait"><object-id xmlns:xlink="http://www.w3.org/1999/xlink" content-type="doi" xlink:type="simple">10.3897/zookeys.876.36472.figure3</object-id><object-id xmlns:xlink="http://www.w3.org/1999/xlink" content-type="arpha" xlink:type="simple">D400B4AC-2758-5172-926E-9691A2ED60E4</object-id><label>Figure 3.</label><caption><p><italic><tp:taxon-name><tp:taxon-name-part taxon-name-part-type="genus" reg="Cantareus">Cantareus</tp:taxon-name-part> <tp:taxon-name-part taxon-name-part-type="species" reg="apertus">apertus</tp:taxon-name-part></tp:taxon-name></italic>. Italy, Foggia, Ordona <bold>A</bold> shell in frontal (left) and <bold>B</bold> lateral (right) view; genital anatomy: situs (<bold>C</bold>) and a section showing the male genital tract and the atrium (<bold>D</bold>). Photographs F. Liberto.</p></caption><graphic xmlns:xlink="http://www.w3.org/1999/xlink" xlink:href="zookeys-876-001-g003.jpg" position="float" orientation="portrait" xlink:type="simple" id="oo_340654.jpg"><uri content-type="original_file" xlink:type="simple">https://binary.pensoft.net/fig/340654</uri></graphic></fig><fig id="F4" position="float" orientation="portrait"><object-id xmlns:xlink="http://www.w3.org/1999/xlink" content-type="doi" xlink:type="simple">10.3897/zookeys.876.36472.figure4</object-id><object-id xmlns:xlink="http://www.w3.org/1999/xlink" content-type="arpha" xlink:type="simple">C140EAEF-D5FB-54A7-BA38-E8B94029F380</object-id><label>Figure 4.</label><caption><p><italic><tp:taxon-name><tp:taxon-name-part taxon-name-part-type="genus" reg="Cantareus">Cantareus</tp:taxon-name-part> <tp:taxon-name-part taxon-name-part-type="species" reg="apertus">apertus</tp:taxon-name-part></tp:taxon-name></italic>. Italy, Calabria, Amantea, Marincola, <abbrev xmlns:xlink="http://www.w3.org/1999/xlink" content-type="institution" xlink:title="Natural History Museum Bern, Switzerland" id="ABBRID0E23BI" xlink:type="simple">NMBE</abbrev> 560941 <bold>A</bold> shell in frontal and <bold>B</bold> lateral views <bold>C</bold> genital anatomy, situs <bold>D, E</bold> details showing the male genital tract and the atrium. Photographs E. Neubert, shell × 1.5.</p></caption><graphic xmlns:xlink="http://www.w3.org/1999/xlink" xlink:href="zookeys-876-001-g004.jpg" position="float" orientation="portrait" xlink:type="simple" id="oo_340655.jpg"><uri content-type="original_file" xlink:type="simple">https://binary.pensoft.net/fig/340655</uri></graphic></fig></tp:treatment-sec><tp:treatment-sec sec-type="description" id="SECID0EN4BI"><title>Description.</title><p>Shell thick, medium sized if compared to other helicid species, with a depressed spire and a large last whorl occupying more than two thirds of the complete height of the shell; protoconch small, consisting of 1.5 smooth whorls; teleoconch consisting of approximately 4 whorls, separated by a deep, sometimes crenulated suture; basic colour of teleoconch greenish-brownish, often with longitudinal yellow streaks and a few scattered zig-zag markings; surface of teleoconch smooth, but also often covered by low longitudinal riblets; aperture almost perfectly rounded, enormously large, old specimens with an inconspicuous whitish lip; umbilicus always completely closed.</p><p>Genital organs: penis short, club-shaped, epiphallus short, of the same length as penis, mrp attaching in the distal third of epiphallus or even closer to penis; flagellum twice the length of the epiphallus; atrial and penial lumen with numerous crests, penial chamber lumen is wrinkled, pp2 a short broad papilla with a central perforation structured by thick annuli to almost completely reduced forming a septum; pp1 a blind papilla, in a central position inside the penial chamber, elongate, sometimes with a broadened tip; epiphallial pore in a lateral position; distal epiphallial lumen with six broad pilasters, the proximal lumen with elongated ridges.</p><p>Vagina short, stem of pedunculus thickened and short, diverticulum slightly longer than the vesicle stem + vesicle, longer than the flagellum; glandulae mucosae longer than the dart sac, with a thickened basal part and two subsequent ramifications, tubules thin and weak, less than 10 tubules per stem; atrium with a medium sized stimulator flap.</p></tp:treatment-sec><tp:treatment-sec sec-type="description" id="SECID0EU4BI"><title>Measurements.</title><p>Syntype <abbrev xmlns:xlink="http://www.w3.org/1999/xlink" content-type="institution" xlink:title="Natural History Museum Vienna, Austria" id="ABBRID0E14BI" xlink:type="simple">NHMW</abbrev>: H = 28.25 mm; D = 28.75 mm; <abbrev xmlns:xlink="http://www.w3.org/1999/xlink" xlink:title="peristome height" id="ABBRID0E64BI" xlink:type="simple">PH</abbrev> = 22.3 mm; <abbrev xmlns:xlink="http://www.w3.org/1999/xlink" xlink:title="peristome diameter" id="ABBRID0ED5BI" xlink:type="simple">PD</abbrev> = 19.2 mm.</p></tp:treatment-sec><tp:treatment-sec sec-type="distribution" id="SECID0EH5BI"><title>Distribution.</title><p>South-eastern France including Corsica, Italy, Sicily, south-eastern Adriatic coast, Albania, western Greece; scattered found introduced on some Aegean Islands, and in Turkey, Muğla, Gökçebel (<xref ref-type="bibr" rid="B25">Örstan et al. 2005</xref>: 7).</p></tp:treatment-sec><tp:treatment-sec sec-type="remarks" id="SECID0ER5BI"><title>Remarks.</title><p>The anatomy of the genital organs of <italic><tp:taxon-name><tp:taxon-name-part taxon-name-part-type="genus" reg="Cantareus">C.</tp:taxon-name-part> <tp:taxon-name-part taxon-name-part-type="species" reg="apertus">apertus</tp:taxon-name-part></tp:taxon-name></italic> has been investigated by several authors, for example <xref ref-type="bibr" rid="B14">Hesse (1919)</xref>, <xref ref-type="bibr" rid="B12">Germain (1930)</xref> and <xref ref-type="bibr" rid="B13">Giusti et al. (1995)</xref>. <xref ref-type="bibr" rid="B34">Schileyko (2006</xref>: 1801, fi.g. 2308) presented also details of the penial lumina. In his picture of the genital organs of an animal collected in the surroundings of Pisa, Italy, he misinterpreted the morphology of the epiphallial papilla (pp1) suggesting that it was a functional papilla as in many other helicid genera (the illustrated shell comes from Arles, France, and thus does not belong to the dissected specimen). Secondly, in his specimen, the penial papilla (pp2) was completely reduced, so only <!--PageBreak -->the perpendicular wall forming the basis of pp2 was left. This led to the misapprehension that in the genus <italic><tp:taxon-name><tp:taxon-name-part taxon-name-part-type="genus" reg="Cantareus">Cantareus</tp:taxon-name-part></tp:taxon-name></italic>, this papilla is reduced, and only a “septum” is left in the place of the papilla.</p><!--PageBreak --><!--PageBreak --></tp:treatment-sec><tp:treatment-sec><!--Section generated to contain objects referenced in tp:taxon-treatment.--><fig id="F2" position="float" orientation="portrait"><object-id xmlns:xlink="http://www.w3.org/1999/xlink" content-type="doi" xlink:type="simple">10.3897/zookeys.876.36472.figure2</object-id><object-id xmlns:xlink="http://www.w3.org/1999/xlink" content-type="arpha" xlink:type="simple">45F6D87F-043F-5F11-9DC2-3B35DEC1C4D3</object-id><label>Figure 2.</label><caption><p><italic><tp:taxon-name><tp:taxon-name-part taxon-name-part-type="genus" reg="Cantareus">Cantareus</tp:taxon-name-part> <tp:taxon-name-part taxon-name-part-type="species" reg="apertus">apertus</tp:taxon-name-part></tp:taxon-name></italic>. Syntype of <italic><tp:taxon-name><tp:taxon-name-part taxon-name-part-type="genus" reg="Helix">Helix</tp:taxon-name-part> <tp:taxon-name-part taxon-name-part-type="species" reg="aperta">aperta</tp:taxon-name-part></tp:taxon-name></italic><abbrev xmlns:xlink="http://www.w3.org/1999/xlink" content-type="institution" xlink:title="Natural History Museum Vienna, Austria" id="ABBRID0E6TBI" xlink:type="simple">NHMW</abbrev>-MO 14005, shell diameter 28.75 mm. Shell in <bold>A</bold> frontal <bold>B</bold> dorsal <bold>C</bold> lateral and <bold>D</bold> apical views <bold>E</bold> labels of the syntype lot. Photographs <abbrev xmlns:xlink="http://www.w3.org/1999/xlink" content-type="institution" xlink:title="Natural History Museum Vienna, Austria" id="ABBRID0EOUBI" xlink:type="simple">NHMW</abbrev>, × 1.5.</p></caption><graphic xmlns:xlink="http://www.w3.org/1999/xlink" xlink:href="zookeys-876-001-g002.jpg" position="float" orientation="portrait" xlink:type="simple" id="oo_340653.jpg"><uri content-type="original_file" xlink:type="simple">https://binary.pensoft.net/fig/340653</uri></graphic></fig><fig id="F9" position="float" orientation="portrait"><object-id xmlns:xlink="http://www.w3.org/1999/xlink" content-type="doi" xlink:type="simple">10.3897/zookeys.876.36472.figures21-25</object-id><object-id xmlns:xlink="http://www.w3.org/1999/xlink" content-type="arpha" xlink:type="simple">BE6F4DDB-CE87-5D28-B0F5-89E59A1AAE09</object-id><label>Figures 21–25.</label><caption><p>Pictures of living specimens of <italic><tp:taxon-name><tp:taxon-name-part taxon-name-part-type="genus" reg="Cantareus">Cantareus</tp:taxon-name-part></tp:taxon-name></italic> species <bold>21</bold><italic><tp:taxon-name><tp:taxon-name-part taxon-name-part-type="genus" reg="Cantareus">Cantareus</tp:taxon-name-part> <tp:taxon-name-part taxon-name-part-type="species" reg="apertus">apertus</tp:taxon-name-part></tp:taxon-name></italic>: on the left a black specimen with brown shell from Roccapalumba, Sicily, Italy, 15.XI.2009 (Coll. F. Liberto 5532); on the right a yellow specimen with green shell from Prizzi, Sicily, Italy, 15.XI.2009 (Coll. F. Liberto 5545) <bold>22</bold><italic><tp:taxon-name><tp:taxon-name-part taxon-name-part-type="genus" reg="Cantareus">Cantareus</tp:taxon-name-part> <tp:taxon-name-part taxon-name-part-type="species" reg="apertus">apertus</tp:taxon-name-part></tp:taxon-name></italic>, Niscemi, Sicily Italy, 22.X.2016 <bold>23</bold><italic><tp:taxon-name><tp:taxon-name-part taxon-name-part-type="genus" reg="Cantareus">Cantareus</tp:taxon-name-part> <tp:taxon-name-part taxon-name-part-type="species" reg="apertus">apertus</tp:taxon-name-part></tp:taxon-name></italic>, Niscemi, Sicily, Italy, 22.X.2016, specimens defending themselves by emitting bubbles of slime and a series of tweeting sounds <bold>24</bold><italic><tp:taxon-name><tp:taxon-name-part taxon-name-part-type="genus" reg="Cantareus">Cantareus</tp:taxon-name-part> <tp:taxon-name-part taxon-name-part-type="species" reg="apertus">apertus</tp:taxon-name-part></tp:taxon-name></italic>, Foggia, Ordona, <named-content xmlns:xlink="http://www.w3.org/1999/xlink" content-type="dwc:verbatimCoordinates" xlink:type="simple"><named-content content-type="geo-json" specific-use="{&#34;type&#34;:&#34;Point&#34;,&#34;coordinates&#34;:[15.622222,41.313889]}" id="NCID0ERADI" xlink:type="simple">41.313889N, 15.622222E</named-content></named-content>, 12.10.2018, leg. G. Martucci (photo/collection I. Sparacio 5031/9) <bold>25</bold><italic><tp:taxon-name><tp:taxon-name-part taxon-name-part-type="genus" reg="Cantareus">Cantareus</tp:taxon-name-part> <tp:taxon-name-part taxon-name-part-type="species" reg="subapertus">subapertus</tp:taxon-name-part></tp:taxon-name></italic>, Algeria, Parc National du Djudjura, 1700 m, 11.X.2008 (Photographs Vela Errol).</p></caption><graphic xmlns:xlink="http://www.w3.org/1999/xlink" xlink:href="zookeys-876-001-g009.jpg" position="float" orientation="portrait" xlink:type="simple" id="oo_340660.jpg"><uri content-type="original_file" xlink:type="simple">https://binary.pensoft.net/fig/340660</uri></graphic></fig></tp:treatment-sec><ref-list><ref id="B25"><mixed-citation xmlns:xlink="http://www.w3.org/1999/xlink" xlink:type="simple"><person-group><name name-style="western"><surname>Örstan</surname><given-names>A</given-names></name><name name-style="western"><surname>Yildirim</surname><given-names>MZ</given-names></name><name name-style="western"><surname>Gümüş</surname><given-names>BA</given-names></name><name name-style="western"><surname>Welter-Schultes</surname><given-names>F</given-names></name></person-group> (<year>2005</year>) The land snails of the Bodrum peninsula, Turkey. Mitteilungen der Deutschen Malakozoologischen Gesellschaft 73–74: 1–15.</mixed-citation></ref><ref id="B14"><mixed-citation xmlns:xlink="http://www.w3.org/1999/xlink" xlink:type="simple"><person-group><name name-style="western"><surname>Hesse</surname><given-names>P</given-names></name></person-group> (<year>1907–1920</year>) Subfamilia <tp:taxon-name><tp:taxon-name-part taxon-name-part-type="subfamily">Helicinae</tp:taxon-name-part></tp:taxon-name>. In: Iconographie der Land- &amp; Süsswasser-Mollusken mit vorzüglicher Berücksichtigungder europäischen noch nicht abgebildeten Arten (2) 14 (1/2): 1–64, pls 361–370 (13 February 1907); (2) 14 (3/4): 65–128, pls 371–380 (2 September 1907); (2) 14 (5/6): 129–172 + VII pp, pls 381–390 (12 September 1908); (2) 16 (1/2): 1–42, pls 421–430 (23 June 1909); (2) 16 (3/4): 43–66, pls 431–440 (6 June 1910); (2) 16 (5/6): 67–119 + 5 pp, pls 441–450 (3 August 1911); (2) 23 (1/2): 1–72, pls 631–640 (October 1915); (2) 23 (3/4): 73–152, pls 641–650 (11 November 1919); (2) 23 (5/6): 153–262 + 5 pp, pls 651–660 (24 November 1920). CW Kreidel, Wiesbaden. <ext-link xlink:type="simple" ext-link-type="doi" xlink:href="10.1016/S0033-3506(09)80188-1">https://doi.org/10.1016/S0033-3506(09)80188-1</ext-link></mixed-citation></ref><ref id="B12"><mixed-citation xmlns:xlink="http://www.w3.org/1999/xlink" xlink:type="simple"><person-group><name name-style="western"><surname>Germain</surname><given-names>L</given-names></name></person-group> (<year>1930</year>) Faune de France, 21. Mollusques terrestres et fluviatiles (première partie). Paul Lechevalier, Paris, 1–477.</mixed-citation></ref><ref id="B13"><mixed-citation xmlns:xlink="http://www.w3.org/1999/xlink" xlink:type="simple"><person-group><name name-style="western"><surname>Giusti</surname><given-names>F</given-names></name><name name-style="western"><surname>Manganelli</surname><given-names>G</given-names></name><name name-style="western"><surname>Schembri</surname><given-names>PJ</given-names></name></person-group> (<year>1995</year>) <article-title>The non-marine molluscs of the Maltese Islands.</article-title><source>Monografie Museo Regionale di Scienze Naturali</source><volume>15</volume>: <fpage>1</fpage>–<lpage>607</lpage>.</mixed-citation></ref><ref id="B34"><mixed-citation xmlns:xlink="http://www.w3.org/1999/xlink" xlink:type="simple"><person-group><name name-style="western"><surname>Schileyko</surname><given-names>AA</given-names></name></person-group> (<year>2006</year>) Treatise on recent terrestrial pulmonate molluscs. Part 13. <tp:taxon-name><tp:taxon-name-part taxon-name-part-type="family">Helicidae</tp:taxon-name-part></tp:taxon-name>, <tp:taxon-name><tp:taxon-name-part taxon-name-part-type="family">Pleurodontidae</tp:taxon-name-part></tp:taxon-name>, <tp:taxon-name><tp:taxon-name-part taxon-name-part-type="family">Polygyridae</tp:taxon-name-part></tp:taxon-name>, <tp:taxon-name><tp:taxon-name-part taxon-name-part-type="family">Ammonitellidae</tp:taxon-name-part></tp:taxon-name>, <tp:taxon-name><tp:taxon-name-part taxon-name-part-type="family">Oreohelicidae</tp:taxon-name-part></tp:taxon-name>, <tp:taxon-name><tp:taxon-name-part taxon-name-part-type="family">Thysanophoridae</tp:taxon-name-part></tp:taxon-name>. Ruthenica, Supplement 2, Moscow, 1765–1906. Moskva [May]</mixed-citation></ref></ref-list></tp:taxon-treatment>
