# Supplementary material for: Revisited – the species of Tweeting vineyard snails, genus Cantareus Risso, 1826 (Stylommatophora, Helicidae, Helicinae, Otalini)
Source: Zookeys. 2019 Sep 18;876:1–26. doi: 10.3897/zookeys.876.36472 (PMC6761209; doi:10.3897/zookeys.876.36472)
Supplement: XML Treatment for Cantareus subapertus [file zookeys.876.36472-treatment3.xml]

<!DOCTYPE tp:taxon-treatment
  PUBLIC "-//TaxonX//DTD Taxonomic Treatment Publishing DTD v0 20100105//EN" "tax-treatment-NSO.dtd">
<tp:taxon-treatment xmlns:tp="http://www.plazi.org/taxpub"><tp:treatment-meta><kwd-group><label>Taxon classification</label><kwd><named-content xmlns:xlink="http://www.w3.org/1999/xlink" content-type="kingdom">Animalia</named-content></kwd><kwd><named-content xmlns:xlink="http://www.w3.org/1999/xlink" content-type="order">Stylommatophora</named-content></kwd><kwd><named-content xmlns:xlink="http://www.w3.org/1999/xlink" content-type="family">Helicidae</named-content></kwd></kwd-group><mixed-citation publication-type="journal"><person-group><name><surname>Bouaziz-Yahiatene</surname><given-names>Houria</given-names></name><name><surname>Inäbnit</surname><given-names>Thomas</given-names></name><name><surname>Medjdoub-Bensaad</surname><given-names>Ferroudja</given-names></name><name><surname>Colomba</surname><given-names>Maria Stella</given-names></name><name><surname>Sparacio</surname><given-names>Ignazio</given-names></name><name><surname>Gregorini</surname><given-names>Armando</given-names></name><name><surname>Liberto</surname><given-names>Fabio</given-names></name><name><surname>Neubert</surname><given-names>Eike</given-names></name></person-group><article-title>Revisited – the species of Tweeting vineyard snails, genus <italic><tp:taxon-name><tp:taxon-name-part taxon-name-part-type="genus" reg="Cantareus">Cantareus</tp:taxon-name-part></tp:taxon-name></italic> Risso, 1826 (<tp:taxon-name><tp:taxon-name-part taxon-name-part-type="order">Stylommatophora</tp:taxon-name-part></tp:taxon-name>, <tp:taxon-name><tp:taxon-name-part taxon-name-part-type="family">Helicidae</tp:taxon-name-part></tp:taxon-name>, <tp:taxon-name><tp:taxon-name-part taxon-name-part-type="subfamily">Helicinae</tp:taxon-name-part></tp:taxon-name>, <tp:taxon-name><tp:taxon-name-part taxon-name-part-type="tribe">Otalini</tp:taxon-name-part></tp:taxon-name>)</article-title><source>Zookeys</source><day>18</day><month>9</month><year>2019</year><volume>876</volume><fpage>1</fpage><lpage>26</lpage><pub-id pub-id-type="doi">10.3897/zookeys.876.36472</pub-id></mixed-citation></tp:treatment-meta><tp:nomenclature><tp:taxon-name><object-id xmlns:xlink="http://www.w3.org/1999/xlink" content-type="arpha" xlink:type="simple">505669E9-0D78-5DD3-80CF-4DABE604E75D</object-id>
            <tp:taxon-name-part taxon-name-part-type="genus" reg="Cantareus">Cantareus</tp:taxon-name-part>
            <tp:taxon-name-part taxon-name-part-type="species" reg="subapertus">subapertus</tp:taxon-name-part>
          </tp:taxon-name><tp:taxon-authority>(Ancey, 1893)</tp:taxon-authority><xref ref-type="fig" rid="F5">Figs 5–8</xref><xref ref-type="fig" rid="F6">, 10–14</xref><xref ref-type="fig" rid="F9">, 25</xref><!--PageBreak --><tp:nomenclature-citation-list><tp:nomenclature-citation><tp:taxon-name>
                <tp:taxon-name-part taxon-name-part-type="genus" reg="Helix">Helix</tp:taxon-name-part> <tp:taxon-name-part taxon-name-part-type="species" reg="subaperta">subaperta</tp:taxon-name-part></tp:taxon-name><comment>: <xref ref-type="bibr" rid="B1">Ancey 1893</xref>, Bulletin de la Société Zoologique de France 18(3): 136–138 [la chaîne du Djurdjura, en Kabylie; published 20 June 1893].</comment></tp:nomenclature-citation><tp:nomenclature-citation><tp:taxon-name>
                <tp:taxon-name-part taxon-name-part-type="genus" reg="Helix">Helix</tp:taxon-name-part> <tp:taxon-name-part taxon-name-part-type="species" reg="mazzuliopsis">mazzuliopsis</tp:taxon-name-part></tp:taxon-name><comment>: <xref ref-type="bibr" rid="B1">Ancey 1893</xref>, Bulletin de la Société Zoologique de France 18(3): 136 [name mentioned in footnote; not an available name according to Article 11.6.1 as it has been published as a synonym and has not been treated as an available name before 1961].</comment></tp:nomenclature-citation><tp:nomenclature-citation><tp:taxon-name>
                <tp:taxon-name-part taxon-name-part-type="genus" reg="Helix">Helix</tp:taxon-name-part> <tp:taxon-name-part taxon-name-part-type="species" reg="mazzulopsis">mazzulopsis</tp:taxon-name-part></tp:taxon-name><comment>: 1893, Pilsbry, Manual of Conchology (2)8(32): 238, pl. 46, figs 41, 42 [Jurjura Mts., Algeria; published 1 July 1893; lectotype designation by <xref ref-type="bibr" rid="B2">Baker (1963</xref>: 258)].</comment></tp:nomenclature-citation></tp:nomenclature-citation-list></tp:nomenclature><tp:treatment-sec sec-type="Type specimens" id="SECID0ECDCI"><title>Type specimens.</title><p><italic><tp:taxon-name><tp:taxon-name-part taxon-name-part-type="genus" reg="Mazzulopsis">Mazzulopsis</tp:taxon-name-part></tp:taxon-name></italic>: lectotype <abbrev xmlns:xlink="http://www.w3.org/1999/xlink" content-type="institution" xlink:title="Academy of Natural Sciences, Philadelphia, USA" id="ABBRID0EPDCI" xlink:type="simple">ANSP</abbrev> 63133, paralectotype <abbrev xmlns:xlink="http://www.w3.org/1999/xlink" content-type="institution" xlink:title="Academy of Natural Sciences, Philadelphia, USA" id="ABBRID0EUDCI" xlink:type="simple">ANSP</abbrev> 459220. <italic><tp:taxon-name><tp:taxon-name-part taxon-name-part-type="genus" reg="Helix"/><tp:taxon-name-part taxon-name-part-type="species" reg="subaperta">subaperta</tp:taxon-name-part></tp:taxon-name></italic>: 3 syntypes, <abbrev xmlns:xlink="http://www.w3.org/1999/xlink" content-type="institution" xlink:title="Natural History Museum Vienna, Austria" id="ABBRID0EDECI" xlink:type="simple">NHMW</abbrev> 7861, <abbrev xmlns:xlink="http://www.w3.org/1999/xlink" content-type="institution" xlink:title="Natural History Museum Vienna, Austria" id="ABBRID0EIECI" xlink:type="simple">NHMW</abbrev> 7862, <abbrev xmlns:xlink="http://www.w3.org/1999/xlink" content-type="institution" xlink:title="Natural History Museum Vienna, Austria" id="ABBRID0ENECI" xlink:type="simple">NHMW</abbrev> 7863; paratypes <abbrev xmlns:xlink="http://www.w3.org/1999/xlink" content-type="institution" xlink:title="Senckenberg Research Institute Frankfurt am Main, Germany" id="ABBRID0ESECI" xlink:type="simple">SMF</abbrev> 75256/8, coll. Nägele ex Ancey, the original label of Ancey contains the additional information “Dra-el-Mizan, 1893”.</p></tp:treatment-sec><tp:treatment-sec sec-type="material" id="SECID0EXECI"><title>Specimens examined.</title><p>Algeria, Kabylie: Tiguemounine (Ouacif), 1100 m alt. coll. Bouaziz; Ighil Bourmi (Ait Bouaddou), 950 m alt. <abbrev xmlns:xlink="http://www.w3.org/1999/xlink" content-type="institution" xlink:title="Natural History Museum Bern, Switzerland" id="ABBRID0E4ECI" xlink:type="simple">NMBE</abbrev> 550458; ditto, le. F. Medjoub, <abbrev xmlns:xlink="http://www.w3.org/1999/xlink" content-type="institution" xlink:title="Natural History Museum Bern, Switzerland" id="ABBRID0ECFCI" xlink:type="simple">NMBE</abbrev> 555649; Ait Houari (Assi Youcef), 1000 m alt. coll. Bouaziz; Tizi Guefres (Iferhounene), 1100 m alt coll. Bouaziz. The Senckenberg Research Institute houses &gt; 30 shells of this species, all of them from “Kabylie” and/or “Djudjura”.</p></tp:treatment-sec><tp:treatment-sec sec-type="description" id="SECID0EHFCI"><title>Description.</title><p>Shell medium sized to large, thin, globose with a broad to relatively acute conical spire; protoconch whitish, large, with a diameter of up to 6 mm and 2.5 smooth whorls; basic shell colour olive yellowish with up to five separate brown spiral bands; teleoconch covered by a dense granulation, sometimes accompanied by very fine, deep spirals; teleoconch usually covered by irregularly arranged riblets of even ribs, usually stronger around the umbilical area; periostracum thick, often preserved on the shell in small patches; in eroded shells, ribs and riblets whitish; aperture large, elongate oval, slightly thickened forming a lip callus, with a parietal callus in fully adult specimens; aperture whitish inside, with the spiral bands shining through the thin shell; peristome sharp; umbilicus closed, periomphalum covered by a thickened calcareous layer.</p><fig id="F5" position="float" orientation="portrait"><object-id xmlns:xlink="http://www.w3.org/1999/xlink" content-type="doi" xlink:type="simple">10.3897/zookeys.876.36472.figures5-9</object-id><object-id xmlns:xlink="http://www.w3.org/1999/xlink" content-type="arpha" xlink:type="simple">F23E22EA-0791-5FE5-9FE6-CC82862FF73D</object-id><label>Figures 5–9.</label><caption><p><italic><tp:taxon-name><tp:taxon-name-part taxon-name-part-type="genus" reg="Cantareus">Cantareus</tp:taxon-name-part> <tp:taxon-name-part taxon-name-part-type="species" reg="subapertus">subapertus</tp:taxon-name-part></tp:taxon-name></italic> (Ancey, 1893). <bold>5–7</bold> syntypes <italic><tp:taxon-name><tp:taxon-name-part taxon-name-part-type="genus" reg="Helix">Helix</tp:taxon-name-part> <tp:taxon-name-part taxon-name-part-type="species" reg="subaperta">subaperta</tp:taxon-name-part></tp:taxon-name></italic><abbrev xmlns:xlink="http://www.w3.org/1999/xlink" content-type="institution" xlink:title="Natural History Museum Vienna, Austria" id="ABBRID0EMGCI" xlink:type="simple">NHMW</abbrev>, Djurdjura, Kabylie ex Ancey <bold>5</bold><abbrev xmlns:xlink="http://www.w3.org/1999/xlink" content-type="institution" xlink:title="Natural History Museum Vienna, Austria" id="ABBRID0ETGCI" xlink:type="simple">NHMW</abbrev> 7861, D = 23.44 mm <bold>6</bold><abbrev xmlns:xlink="http://www.w3.org/1999/xlink" content-type="institution" xlink:title="Natural History Museum Vienna, Austria" id="ABBRID0E1GCI" xlink:type="simple">NHMW</abbrev> 7862, D = 23.51 mm <bold>7</bold><abbrev xmlns:xlink="http://www.w3.org/1999/xlink" content-type="institution" xlink:title="Natural History Museum Vienna, Austria" id="ABBRID0EBHCI" xlink:type="simple">NHMW</abbrev> 7863, D = 29.44 mm <bold>8</bold><italic><tp:taxon-name><tp:taxon-name-part taxon-name-part-type="genus" reg="Helix">Helix</tp:taxon-name-part> <tp:taxon-name-part taxon-name-part-type="species" reg="mazzulopsis">mazzulopsis</tp:taxon-name-part></tp:taxon-name></italic> lectotype <abbrev xmlns:xlink="http://www.w3.org/1999/xlink" content-type="institution" xlink:title="Academy of Natural Sciences, Philadelphia, USA" id="ABBRID0ETHCI" xlink:type="simple">ANSP</abbrev> 63133, Jurjura Mts. Shell in frontal (<bold>A</bold>) lateral (<bold>B</bold>) and dorsal (<bold>C</bold>) view (<bold>D, E</bold>) labels <bold>9</bold> “<italic><tp:taxon-name><tp:taxon-name-part taxon-name-part-type="genus" reg="Helix">Helix</tp:taxon-name-part> <tp:taxon-name-part taxon-name-part-type="species" reg="aspersa">aspersa</tp:taxon-name-part></tp:taxon-name></italic>“, original specimen of Iconographie (2) 3, pl. 69, fig. 359. Shell in frontal (<bold>A</bold>) lateral (<bold>B</bold>) ventral (<bold>C</bold>) and apical (<bold>D</bold>) views. Photographers <bold>5–7</bold> H. Wood, <abbrev xmlns:xlink="http://www.w3.org/1999/xlink" content-type="institution" xlink:title="Natural History Museum Vienna, Austria" id="ABBRID0EXICI" xlink:type="simple">NHMW</abbrev>; photograph <bold>8</bold> E. Wildner, <abbrev xmlns:xlink="http://www.w3.org/1999/xlink" content-type="institution" xlink:title="Academy of Natural Sciences, Philadelphia, USA" id="ABBRID0E5ICI" xlink:type="simple">ANSP</abbrev>; photograph <bold>9</bold> E. Bochud, <abbrev xmlns:xlink="http://www.w3.org/1999/xlink" content-type="institution" xlink:title="Natural History Museum Bern, Switzerland" id="ABBRID0EFJCI" xlink:type="simple">NMBE</abbrev>; all shells × 1.5.</p></caption><graphic xmlns:xlink="http://www.w3.org/1999/xlink" xlink:href="zookeys-876-001-g005.jpg" position="float" orientation="portrait" xlink:type="simple" id="oo_340656.jpg"><uri content-type="original_file" xlink:type="simple">https://binary.pensoft.net/fig/340656</uri></graphic></fig></tp:treatment-sec><tp:treatment-sec sec-type="Genital organs" id="SECID0EPJCI"><title>Genital organs.</title><p>Penis short, epiphallus reaching at least three times the length of penis, mrp attaching in the distal third of epiphallus; flagellum twice the length of the epiphallus; penial lumen smooth, pp2 a short broad papilla with a central perforation structured by thick annuli, pp1 a blind papilla, the epiphallial pore in a lateral position; distal epiphallial lumen with broad pilasters, the proximal lumen with elongated ridges.</p><p>Vagina short, stem of pedunculus thickened and short, diverticulum longer than the vesicle stem + vesicle, longer than the flagellum; glandulae mucosae longer than the dart sac, with a thickened basal part and two subsequent ramifications, tubules thin and weak, less than 10 tubules per stem; atrium dominated by a massive stimulator.</p></tp:treatment-sec><tp:treatment-sec sec-type="description" id="SECID0EVJCI"><title>Measurements.</title><p>Syntypes figured (n = 4): H = 26 mm; D = 27.5 mm; <abbrev xmlns:xlink="http://www.w3.org/1999/xlink" xlink:title="peristome height" id="ABBRID0E2JCI" xlink:type="simple">PH</abbrev> = 17.7 mm; <abbrev xmlns:xlink="http://www.w3.org/1999/xlink" xlink:title="peristome diameter" id="ABBRID0E6JCI" xlink:type="simple">PD</abbrev> = 15.4 mm.</p><!--PageBreak --><!--PageBreak --><!--PageBreak --></tp:treatment-sec><tp:treatment-sec sec-type="distribution" id="SECID0EGKCI"><title>Distribution.</title><p>As far as known, this species is restricted to the Djudjura Mts., where it inhabits quite high altitudes. It also occurs in the northern promontory of this mountain ridge.</p></tp:treatment-sec><tp:treatment-sec sec-type="remarks" id="SECID0ELKCI"><title>Remarks.</title><p>In the description of <italic><tp:taxon-name><tp:taxon-name-part taxon-name-part-type="genus" reg="Helix">Helix</tp:taxon-name-part> <tp:taxon-name-part taxon-name-part-type="species" reg="subaperta">subaperta</tp:taxon-name-part></tp:taxon-name></italic>, <xref ref-type="bibr" rid="B1">Ancey (1893)</xref> mentioned in a footnote that he already shared this species under the name <italic><tp:taxon-name><tp:taxon-name-part taxon-name-part-type="genus" reg="Helix">H.</tp:taxon-name-part> <tp:taxon-name-part taxon-name-part-type="species" reg="mazzuliopsis">mazzuliopsis</tp:taxon-name-part></tp:taxon-name></italic> with his correspondents. Pilsbry’s shells (1893) were purchased from a shell dealer (see label in Fig. <xref ref-type="fig" rid="F5">8E</xref>) bearing the name <italic><tp:taxon-name><tp:taxon-name-part taxon-name-part-type="genus" reg="Helix">H.</tp:taxon-name-part> <tp:taxon-name-part taxon-name-part-type="species" reg="mazzulopsis">mazzulopsis</tp:taxon-name-part></tp:taxon-name></italic>, which he consequently used! Moreover, Pilsbry remarks: “I have been unable to find any description or mention of this form in the literature”; thus, <italic><tp:taxon-name><tp:taxon-name-part taxon-name-part-type="genus" reg="Helix">H.</tp:taxon-name-part> <tp:taxon-name-part taxon-name-part-type="species" reg="mazzulopsis">mazzulopsis</tp:taxon-name-part></tp:taxon-name></italic> cannot be considered an emendation or an incorrect subsequent spelling of <italic><tp:taxon-name><tp:taxon-name-part taxon-name-part-type="genus" reg="Helix">H.</tp:taxon-name-part> <tp:taxon-name-part taxon-name-part-type="species" reg="mazzuliopsis">mazzuliopsis</tp:taxon-name-part></tp:taxon-name></italic>. Strictly speaking, he introduced a new name, and corrected his error two years later in the “Index to Helices” (<xref ref-type="bibr" rid="B29">Pilsbry 1895</xref>: 120) with the note “For <italic><tp:taxon-name><tp:taxon-name-part taxon-name-part-type="genus" reg="Helix">H.</tp:taxon-name-part> <tp:taxon-name-part taxon-name-part-type="species" reg="mazzulopsis">mazzulopsis</tp:taxon-name-part></tp:taxon-name></italic> read <italic><tp:taxon-name><tp:taxon-name-part taxon-name-part-type="genus" reg="Helix">H.</tp:taxon-name-part> <tp:taxon-name-part taxon-name-part-type="species" reg="subaperta">subaperta</tp:taxon-name-part></tp:taxon-name></italic>. Ancey’s description appeared June 20; that in Man. Conch., July 1”.</p></tp:treatment-sec><tp:treatment-sec><!--Section generated to contain objects referenced in tp:taxon-treatment.--><fig id="F6" position="float" orientation="portrait"><object-id xmlns:xlink="http://www.w3.org/1999/xlink" content-type="doi" xlink:type="simple">10.3897/zookeys.876.36472.figures10-14</object-id><object-id xmlns:xlink="http://www.w3.org/1999/xlink" content-type="arpha" xlink:type="simple">7233347A-4D64-5471-B468-C740C8991287</object-id><label>Figures 10–14.</label><caption><p><italic><tp:taxon-name><tp:taxon-name-part taxon-name-part-type="genus" reg="Cantareus">Cantareus</tp:taxon-name-part> <tp:taxon-name-part taxon-name-part-type="species" reg="subapertus">subapertus</tp:taxon-name-part></tp:taxon-name></italic>. Anatomical details of the genital organs; specimen collected at Ighil Bourmi, leg. H. Bouaziz- Yahiatene, <abbrev xmlns:xlink="http://www.w3.org/1999/xlink" content-type="institution" xlink:title="Natural History Museum Bern, Switzerland" id="ABBRID0E31CI" xlink:type="simple">NMBE</abbrev> 550458 <bold>10</bold> situs of the genital organs, 46 mm total length <bold>11</bold> partly everted genital atrium with the atrial stimulator <bold>12</bold> distal penial tube with pp2 <bold>13</bold> penis and epiphallus completely opened showing both papillae, and the internal structure of the penial chamber and the epiphallus <bold>14</bold> detail of the penial lumen; note: the needle represents the epiphallial canal, with pp2 bent upwards to show the ending of the canal. Abbreviations: ag = albumen gland; as = atrial stimulator; div = diverticulum; ds = dart sac; ep = epiphallus; f = flagellum; gm = glandulae mucosae; hd = hermaphroditic duct; mrp = musculus retractor penis; p = penis; pp1 = penial papilla 1; pp2 = penial papilla 2; spo = spermoviduct. All figures not to scale.</p></caption><graphic xmlns:xlink="http://www.w3.org/1999/xlink" xlink:href="zookeys-876-001-g006.jpg" position="float" orientation="portrait" xlink:type="simple" id="oo_340657.jpg"><uri content-type="original_file" xlink:type="simple">https://binary.pensoft.net/fig/340657</uri></graphic></fig><fig id="F9" position="float" orientation="portrait"><object-id xmlns:xlink="http://www.w3.org/1999/xlink" content-type="doi" xlink:type="simple">10.3897/zookeys.876.36472.figures21-25</object-id><object-id xmlns:xlink="http://www.w3.org/1999/xlink" content-type="arpha" xlink:type="simple">BE6F4DDB-CE87-5D28-B0F5-89E59A1AAE09</object-id><label>Figures 21–25.</label><caption><p>Pictures of living specimens of <italic><tp:taxon-name><tp:taxon-name-part taxon-name-part-type="genus" reg="Cantareus">Cantareus</tp:taxon-name-part></tp:taxon-name></italic> species <bold>21</bold><italic><tp:taxon-name><tp:taxon-name-part taxon-name-part-type="genus" reg="Cantareus">Cantareus</tp:taxon-name-part> <tp:taxon-name-part taxon-name-part-type="species" reg="apertus">apertus</tp:taxon-name-part></tp:taxon-name></italic>: on the left a black specimen with brown shell from Roccapalumba, Sicily, Italy, 15.XI.2009 (Coll. F. Liberto 5532); on the right a yellow specimen with green shell from Prizzi, Sicily, Italy, 15.XI.2009 (Coll. F. Liberto 5545) <bold>22</bold><italic><tp:taxon-name><tp:taxon-name-part taxon-name-part-type="genus" reg="Cantareus">Cantareus</tp:taxon-name-part> <tp:taxon-name-part taxon-name-part-type="species" reg="apertus">apertus</tp:taxon-name-part></tp:taxon-name></italic>, Niscemi, Sicily Italy, 22.X.2016 <bold>23</bold><italic><tp:taxon-name><tp:taxon-name-part taxon-name-part-type="genus" reg="Cantareus">Cantareus</tp:taxon-name-part> <tp:taxon-name-part taxon-name-part-type="species" reg="apertus">apertus</tp:taxon-name-part></tp:taxon-name></italic>, Niscemi, Sicily, Italy, 22.X.2016, specimens defending themselves by emitting bubbles of slime and a series of tweeting sounds <bold>24</bold><italic><tp:taxon-name><tp:taxon-name-part taxon-name-part-type="genus" reg="Cantareus">Cantareus</tp:taxon-name-part> <tp:taxon-name-part taxon-name-part-type="species" reg="apertus">apertus</tp:taxon-name-part></tp:taxon-name></italic>, Foggia, Ordona, <named-content xmlns:xlink="http://www.w3.org/1999/xlink" content-type="dwc:verbatimCoordinates" xlink:type="simple"><named-content content-type="geo-json" specific-use="{&#34;type&#34;:&#34;Point&#34;,&#34;coordinates&#34;:[15.622222,41.313889]}" id="NCID0ERADI" xlink:type="simple">41.313889N, 15.622222E</named-content></named-content>, 12.10.2018, leg. G. Martucci (photo/collection I. Sparacio 5031/9) <bold>25</bold><italic><tp:taxon-name><tp:taxon-name-part taxon-name-part-type="genus" reg="Cantareus">Cantareus</tp:taxon-name-part> <tp:taxon-name-part taxon-name-part-type="species" reg="subapertus">subapertus</tp:taxon-name-part></tp:taxon-name></italic>, Algeria, Parc National du Djudjura, 1700 m, 11.X.2008 (Photographs Vela Errol).</p></caption><graphic xmlns:xlink="http://www.w3.org/1999/xlink" xlink:href="zookeys-876-001-g009.jpg" position="float" orientation="portrait" xlink:type="simple" id="oo_340660.jpg"><uri content-type="original_file" xlink:type="simple">https://binary.pensoft.net/fig/340660</uri></graphic></fig></tp:treatment-sec><ref-list><ref id="B1"><mixed-citation xmlns:xlink="http://www.w3.org/1999/xlink" xlink:type="simple"><person-group><name name-style="western"><surname>Ancey</surname><given-names>CF</given-names></name></person-group> (<year>1893</year>) <article-title>Description d’une nouvelle hélice de Kabylie.</article-title><source>Bulletin de la Société Zoologique de France</source><volume>18</volume>(<issue>3</issue>): <fpage>136</fpage>–<lpage>138</lpage>.</mixed-citation></ref><ref id="B2"><mixed-citation xmlns:xlink="http://www.w3.org/1999/xlink" xlink:type="simple"><person-group><name name-style="western"><surname>Baker</surname><given-names>HB</given-names></name></person-group> (<year>1963</year>) <article-title>Type land snails in the Academy of Natural Sciences of Philadelphia. Part II. Land <tp:taxon-name><tp:taxon-name-part taxon-name-part-type="infraclass">Pulmonata</tp:taxon-name-part></tp:taxon-name>, exclusive of North America north of Mexico.</article-title><source>Proceedings of the Academy of Natural Sciences of Philadelphia</source><volume>115</volume>(<issue>8</issue>): <fpage>191</fpage>–<lpage>259</lpage>.</mixed-citation></ref><ref id="B29"><mixed-citation xmlns:xlink="http://www.w3.org/1999/xlink" xlink:type="simple"><person-group><name name-style="western"><surname>Pilsbry</surname><given-names>HA</given-names></name></person-group> (<year>1895</year>) Manual of Conchology, Index to Helices (2)9: 1–126. [pls 1–71]</mixed-citation></ref></ref-list></tp:taxon-treatment>
