# Supplementary material for: Revisited – the species of Tweeting vineyard snails, genus Cantareus Risso, 1826 (Stylommatophora, Helicidae, Helicinae, Otalini)
Source: Zookeys. 2019 Sep 18;876:1–26. doi: 10.3897/zookeys.876.36472 (PMC6761209; doi:10.3897/zookeys.876.36472)
Supplement: XML Treatment for Cantareus koraegaelius [file zookeys.876.36472-treatment4.xml]

<!DOCTYPE tp:taxon-treatment
  PUBLIC "-//TaxonX//DTD Taxonomic Treatment Publishing DTD v0 20100105//EN" "tax-treatment-NSO.dtd">
<tp:taxon-treatment xmlns:tp="http://www.plazi.org/taxpub"><tp:treatment-meta><kwd-group><label>Taxon classification</label><kwd><named-content xmlns:xlink="http://www.w3.org/1999/xlink" content-type="kingdom">Animalia</named-content></kwd><kwd><named-content xmlns:xlink="http://www.w3.org/1999/xlink" content-type="order">Stylommatophora</named-content></kwd><kwd><named-content xmlns:xlink="http://www.w3.org/1999/xlink" content-type="family">Helicidae</named-content></kwd></kwd-group><mixed-citation publication-type="journal"><person-group><name><surname>Bouaziz-Yahiatene</surname><given-names>Houria</given-names></name><name><surname>Inäbnit</surname><given-names>Thomas</given-names></name><name><surname>Medjdoub-Bensaad</surname><given-names>Ferroudja</given-names></name><name><surname>Colomba</surname><given-names>Maria Stella</given-names></name><name><surname>Sparacio</surname><given-names>Ignazio</given-names></name><name><surname>Gregorini</surname><given-names>Armando</given-names></name><name><surname>Liberto</surname><given-names>Fabio</given-names></name><name><surname>Neubert</surname><given-names>Eike</given-names></name></person-group><article-title>Revisited – the species of Tweeting vineyard snails, genus <italic><tp:taxon-name><tp:taxon-name-part taxon-name-part-type="genus" reg="Cantareus">Cantareus</tp:taxon-name-part></tp:taxon-name></italic> Risso, 1826 (<tp:taxon-name><tp:taxon-name-part taxon-name-part-type="order">Stylommatophora</tp:taxon-name-part></tp:taxon-name>, <tp:taxon-name><tp:taxon-name-part taxon-name-part-type="family">Helicidae</tp:taxon-name-part></tp:taxon-name>, <tp:taxon-name><tp:taxon-name-part taxon-name-part-type="subfamily">Helicinae</tp:taxon-name-part></tp:taxon-name>, <tp:taxon-name><tp:taxon-name-part taxon-name-part-type="tribe">Otalini</tp:taxon-name-part></tp:taxon-name>)</article-title><source>Zookeys</source><day>18</day><month>9</month><year>2019</year><volume>876</volume><fpage>1</fpage><lpage>26</lpage><pub-id pub-id-type="doi">10.3897/zookeys.876.36472</pub-id></mixed-citation></tp:treatment-meta><tp:nomenclature><tp:taxon-name><object-id xmlns:xlink="http://www.w3.org/1999/xlink" content-type="arpha" xlink:type="simple">D577F653-270F-5183-8B0F-06B1D86C7A8C</object-id>
            <tp:taxon-name-part taxon-name-part-type="genus" reg="Cantareus">Cantareus</tp:taxon-name-part>
            <tp:taxon-name-part taxon-name-part-type="species" reg="koraegaelius">koraegaelius</tp:taxon-name-part>
          </tp:taxon-name><tp:taxon-authority>Bourguignat in Locard, 1882</tp:taxon-authority><xref ref-type="fig" rid="F7">Figs 15</xref><xref ref-type="fig" rid="F8">, 16–20</xref><tp:nomenclature-citation-list><tp:nomenclature-citation><tp:taxon-name>
                <tp:taxon-name-part taxon-name-part-type="genus" reg="Helix">Helix</tp:taxon-name-part> <tp:taxon-name-part taxon-name-part-type="species" reg="aperta">aperta</tp:taxon-name-part> <tp:taxon-name-part taxon-name-part-type="infraspecific-rank">var.</tp:taxon-name-part> <tp:taxon-name-part taxon-name-part-type="variety" reg="globulosa">globulosa</tp:taxon-name-part></tp:taxon-name><comment>: Bourguignat 1863, Malacologie de l’Algérie, I: 96, pl. VII, figs 3 &amp; 4 [environs de Constantine] [non <tp:taxon-name><tp:taxon-name-part taxon-name-part-type="genus" reg="Helix">Helix</tp:taxon-name-part> (<tp:taxon-name-part taxon-name-part-type="subgenus" reg="Helicogena">Helicogena</tp:taxon-name-part>) <tp:taxon-name-part taxon-name-part-type="species" reg="globulosa">globulosa</tp:taxon-name-part></tp:taxon-name> A. Férussac, 1821, Tableau systématique de la famille des Limaçons, livr. 10: 28 (Quarto edition; Folio edition = page 32) (published 26 May 1821). There is no description but refers to plate 25, figs 3 &amp; 4; this plate was published in livraison 5 (4 December 1819) nec <tp:taxon-name><tp:taxon-name-part taxon-name-part-type="genus" reg="Helix">Helix</tp:taxon-name-part> <tp:taxon-name-part taxon-name-part-type="species" reg="globulosa">globulosa</tp:taxon-name-part></tp:taxon-name> von Zieten, 1832, Die Versteinerungen Württembergs Heft 5: 38, pl. 29, fig. 3a-c].</comment></tp:nomenclature-citation><tp:nomenclature-citation><tp:taxon-name>
                <tp:taxon-name-part taxon-name-part-type="genus" reg="Helix">Helix</tp:taxon-name-part> <tp:taxon-name-part taxon-name-part-type="species" reg="koraegaelia">koraegaelia</tp:taxon-name-part></tp:taxon-name><comment>: Bourguignat in <xref ref-type="bibr" rid="B21">Locard 1882</xref>, Prodrome de malacologie française. [I]. Catalogue général des Mollusques vivants de France. Mollusques terrestres, des eaux douces et des eaux saumâtres 51: 302 [la Provence au nord, et le Sahara au sud jusqu’à l’Asie-mineure, embrassant la Corse, la Sardaigne, La Sicile, l’Italie, les îles Ioniennes, la Grèce et les îles de l’Archipel].</comment></tp:nomenclature-citation></tp:nomenclature-citation-list></tp:nomenclature><tp:treatment-sec sec-type="type material" id="SECID0EUQCI"><title>Type material.</title><p><italic><tp:taxon-name><tp:taxon-name-part taxon-name-part-type="genus" reg="Globulosa">Globulosa</tp:taxon-name-part></tp:taxon-name></italic>: lost. <italic><tp:taxon-name><tp:taxon-name-part taxon-name-part-type="genus" reg="Helix"/><tp:taxon-name-part taxon-name-part-type="species" reg="koraegaelia">koraegaelia</tp:taxon-name-part></tp:taxon-name></italic>: lectotype [sic!] MHNG-MOLL 117907 from Algeria; type locality: “Djemaa N’Saharidj” (= Djama-N-Saharidj) [Djemaa Saharidj, Mekla, <named-content xmlns:xlink="http://www.w3.org/1999/xlink" content-type="dwc:verbatimCoordinates" xlink:type="simple"><named-content content-type="geo-json" specific-use="{&#34;type&#34;:&#34;Point&#34;,&#34;coordinates&#34;:[4.288257,36.683484]}" id="NCID0EORCI" xlink:type="simple">36.683484° 4.288257°</named-content></named-content>].</p></tp:treatment-sec><tp:treatment-sec sec-type="remarks" id="SECID0ETRCI"><title>Remarks.</title><p><italic><tp:taxon-name><tp:taxon-name-part taxon-name-part-type="genus" reg="Cantareus">Cantareus</tp:taxon-name-part> <tp:taxon-name-part taxon-name-part-type="species" reg="koraegaelius">koraegaelius</tp:taxon-name-part></tp:taxon-name></italic> is a species that is almost inseparable from its congener <italic><tp:taxon-name><tp:taxon-name-part taxon-name-part-type="genus" reg="Cantareus">C.</tp:taxon-name-part> <tp:taxon-name-part taxon-name-part-type="species" reg="apertus">apertus</tp:taxon-name-part></tp:taxon-name></italic>. This also explains why Bourguignat recorded this species from the complete distribution area of the latter species (and including the Algerian lineage). All specimens left in Bourguignat’s collection originating from the localities mentioned are syntypes of <italic><tp:taxon-name><tp:taxon-name-part taxon-name-part-type="genus" reg="Helix">Helix</tp:taxon-name-part> <tp:taxon-name-part taxon-name-part-type="species" reg="koraegaelia">koraegaelia</tp:taxon-name-part></tp:taxon-name></italic>. Thus, the type lots contain two different species. To unambiguously fix the use of this specific name, we herewith select the single specimen MHNG-MOLL 117907 from “Djemaa N’Saharidj” in Algeria as lectotype. This locality in Tizi Ouzou is very close to the places, where the anatomically and genetically well-known specimens (see below) have been recorded. The application of the name <italic><tp:taxon-name><tp:taxon-name-part taxon-name-part-type="genus" reg="Helix">H.</tp:taxon-name-part> <tp:taxon-name-part taxon-name-part-type="species" reg="koraegaelia">koraegaelia</tp:taxon-name-part></tp:taxon-name></italic> is herewith restricted to specimens exhibiting the character states as explained in this paper forming a new species.</p></tp:treatment-sec><tp:treatment-sec sec-type="Additional specimen examined" id="SECID0EFTCI"><title>Additional specimen examined.</title><p>Algeria: Tigzirt/ Tizi Ouzou/ Kabylie, <abbrev xmlns:xlink="http://www.w3.org/1999/xlink" content-type="institution" xlink:title="Natural History Museum Bern, Switzerland" id="ABBRID0ELTCI" xlink:type="simple">NMBE</abbrev> 534199/1 (specimen preserved and sequenced); Draa Ben Khedaa/ Tizi Ouzou/ Kabylie, <abbrev xmlns:xlink="http://www.w3.org/1999/xlink" content-type="institution" xlink:title="Natural History Museum Bern, Switzerland" id="ABBRID0EQTCI" xlink:type="simple">NMBE</abbrev> 519923/1 (preserved and sequenced specimen).</p></tp:treatment-sec><tp:treatment-sec sec-type="description" id="SECID0EVTCI"><title>Description.</title><p>Shell thin, medium sized, with a relatively elevated spire and a large last whorl occupying more than half of the complete height of the shell; protoconch medium-sized, consisting of 1.5 smooth whorls; teleoconch with approximately four whorls, separated by a deep, crenulated suture; colour of teleoconch brownish, surface of teleoconch covered by low longitudinal riblets, which are more prominent below the suture, disappearing on the last whorl; aperture rounded, very large, with an inconspicuous whitish lip; umbilicus always completely closed.</p></tp:treatment-sec><tp:treatment-sec sec-type="Genital organs" id="SECID0E1TCI"><title>Genital organs.</title><p>penis elongate, club-shaped, epiphallus as long as penis, mrp attaching in the distal third of epiphallus or even closer to penis; flagellum twice the length of the epiphallus; penial lumen smooth; pp2 a broad acute conical papilla with a central perforation structured by thick annuli; pp1 a blind papilla with a slightly broadened apex, the epiphallial pore in a lateral position; atrial and penial lumen with numerous strong crests; distal epiphallial lumen with six broad pilasters, the proximal lumen with elongated ridges.</p><p>Vagina short, stem of pedunculus thickened and short, diverticulum extremely longer than the vesicle stem + vesicle, and almost three times longer than the flagellum; glandulae mucosae longer than the dart sac, with a thickened basal part and two <!--PageBreak --><!--PageBreak --><!--PageBreak -->subsequent ramifications, tubules thin and weak, less than 10 tubules per stem; atrium dominated by a massive stimulator flap.</p></tp:treatment-sec><tp:treatment-sec sec-type="description" id="SECID0EFUCI"><title>Measurements</title><p>(of lectotype): H = 26.3 mm; D = 27.0 mm; <abbrev xmlns:xlink="http://www.w3.org/1999/xlink" xlink:title="peristome height" id="ABBRID0ELUCI" xlink:type="simple">PH</abbrev> = 21.8 mm; <abbrev xmlns:xlink="http://www.w3.org/1999/xlink" xlink:title="peristome diameter" id="ABBRID0EPUCI" xlink:type="simple">PD</abbrev> = 17.7 mm.</p></tp:treatment-sec><tp:treatment-sec sec-type="distribution" id="SECID0ETUCI"><title>Distribution.</title><p>the two genetically identified specimens originate from Eastern Algeria.</p></tp:treatment-sec><tp:treatment-sec sec-type="remarks" id="SECID0EYUCI"><title>Remarks.</title><p>The description of the genital organs is based on the specimen <abbrev xmlns:xlink="http://www.w3.org/1999/xlink" content-type="institution" xlink:title="Natural History Museum Bern, Switzerland" id="ABBRID0E5UCI" xlink:type="simple">NMBE</abbrev> 534199 from Tigzirt; unfortunately, the other specimen from Draa Ben Khedaa was subadult with only partially developed genital organs.</p><p>It is almost impossible to define differences in shell morphology between this new species and <italic><tp:taxon-name><tp:taxon-name-part taxon-name-part-type="genus" reg="Cantareus">C.</tp:taxon-name-part> <tp:taxon-name-part taxon-name-part-type="species" reg="apertus">apertus</tp:taxon-name-part></tp:taxon-name></italic>. In the two genetically identified specimens, the protoconch of <italic><tp:taxon-name><tp:taxon-name-part taxon-name-part-type="genus" reg="Cantareus">C.</tp:taxon-name-part> <tp:taxon-name-part taxon-name-part-type="species" reg="koraegaelius">koraegaelius</tp:taxon-name-part></tp:taxon-name></italic> seems to be larger than in <italic><tp:taxon-name><tp:taxon-name-part taxon-name-part-type="genus" reg="Cantareus">C.</tp:taxon-name-part> <tp:taxon-name-part taxon-name-part-type="species" reg="apertus">apertus</tp:taxon-name-part></tp:taxon-name></italic>, and the shell colour is more or less uniformly brown without any yellowish or greenish streaks. However, the morphology of the genital organs is in fact different: the large triangular pp2 is strikingly different to all what is known so far from the Italian <italic><tp:taxon-name><tp:taxon-name-part taxon-name-part-type="genus" reg="Cantareus">C.</tp:taxon-name-part> <tp:taxon-name-part taxon-name-part-type="species" reg="apertus">apertus</tp:taxon-name-part></tp:taxon-name></italic>, where pp2 is very short to almost completely reduced, so that a “septum” is left.</p></tp:treatment-sec><tp:treatment-sec><!--Section generated to contain objects referenced in tp:taxon-treatment.--><fig id="F7" position="float" orientation="portrait"><object-id xmlns:xlink="http://www.w3.org/1999/xlink" content-type="doi" xlink:type="simple">10.3897/zookeys.876.36472.figure15</object-id><object-id xmlns:xlink="http://www.w3.org/1999/xlink" content-type="arpha" xlink:type="simple">9F7DD6EE-F8F8-5CBB-A598-D4EEBF3B6656</object-id><label>Figure 15.</label><caption><p><italic><tp:taxon-name><tp:taxon-name-part taxon-name-part-type="genus" reg="Cantareus">Cantareus</tp:taxon-name-part> <tp:taxon-name-part taxon-name-part-type="species" reg="koraegaelius">koraegaelius</tp:taxon-name-part></tp:taxon-name></italic>. Lectotype of <italic><tp:taxon-name><tp:taxon-name-part taxon-name-part-type="genus" reg="Helix">Helix</tp:taxon-name-part> <tp:taxon-name-part taxon-name-part-type="species" reg="koraegaelia">koraegaelia</tp:taxon-name-part></tp:taxon-name></italic> MHNG-MOLL 117907, shell diameter 27.0 mm. Shell in <bold>A</bold> frontal <bold>B</bold> dorsal <bold>C</bold> lateral <bold>D</bold> ventral and <bold>E</bold> apical views <bold>F</bold> label. Photographs T. Inäbnit, <abbrev xmlns:xlink="http://www.w3.org/1999/xlink" content-type="institution" xlink:title="Natural History Museum Bern, Switzerland" id="ABBRID0E13CI" xlink:type="simple">NMBE</abbrev>, × 1.5.</p></caption><graphic xmlns:xlink="http://www.w3.org/1999/xlink" xlink:href="zookeys-876-001-g007.jpg" position="float" orientation="portrait" xlink:type="simple" id="oo_340658.jpg"><uri content-type="original_file" xlink:type="simple">https://binary.pensoft.net/fig/340658</uri></graphic></fig><fig id="F8" position="float" orientation="portrait"><object-id xmlns:xlink="http://www.w3.org/1999/xlink" content-type="doi" xlink:type="simple">10.3897/zookeys.876.36472.figures16-20</object-id><object-id xmlns:xlink="http://www.w3.org/1999/xlink" content-type="arpha" xlink:type="simple">D6B1409E-35DD-52F7-AABA-AFB7A3CEF6C1</object-id><label>Figures 16–20.</label><caption><p><italic><tp:taxon-name><tp:taxon-name-part taxon-name-part-type="genus" reg="Cantareus">Cantareus</tp:taxon-name-part> <tp:taxon-name-part taxon-name-part-type="species" reg="koraegaelius">koraegaelius.</tp:taxon-name-part></tp:taxon-name></italic> Shell and anatomical details of the genital organs of dissected and sequenced specimen <abbrev xmlns:xlink="http://www.w3.org/1999/xlink" content-type="institution" xlink:title="Natural History Museum Bern, Switzerland" id="ABBRID0EX4CI" xlink:type="simple">NMBE</abbrev> 534199; specimen collected at Tigzirt, Tizi Ouzou, Kabylie <bold>16</bold> shell; shell diameter 28.1 mm <bold>17</bold> situs; situs length 57.5 mm <bold>18</bold> lumina of epiphallus, penial chamber, penial papillae and atrium <bold>19</bold> penial papillae <bold>20</bold> atrium with atrial stimulator. Photographs E. Neubert, shell × 1.5.</p></caption><graphic xmlns:xlink="http://www.w3.org/1999/xlink" xlink:href="zookeys-876-001-g008.jpg" position="float" orientation="portrait" xlink:type="simple" id="oo_340659.jpg"><uri content-type="original_file" xlink:type="simple">https://binary.pensoft.net/fig/340659</uri></graphic></fig></tp:treatment-sec><ref-list><ref id="B21"><mixed-citation xmlns:xlink="http://www.w3.org/1999/xlink" xlink:type="simple"><person-group><name name-style="western"><surname>Locard</surname><given-names>A</given-names></name></person-group> (<year>1882</year>) Prodrome de malacologie française. [I]. Catalogue général des Mollusques vivants de France. Mollusques terrestres, des eaux douces et des eaux saumâtres. – Lyon (Henri Georg): VI + 462 pp. Note (1): June 1882 mentioned on page 451; Bibliographie de la France: 12 August 1882 No. 8122; Naturae Novitates, 4 (17): 157 = August 1882. Note (2): published later under the title “Prodrome de malacologie française” in the Annales de la Société d’Agriculture, Histoire Naturelle et Arts Utiles de Lyon, (5) 4 [“1881”]: 189–748. Lyon (1882) [Naturae Novitates, 4 (25): 229 = December 1882]. The preprint appeared earlier. The following was contributed by Bourguignat: most of the text on pages 301–367 and 451–458.</mixed-citation></ref></ref-list></tp:taxon-treatment>
