# Supplementary material for: Revisited – the species of Tweeting vineyard snails, genus Cantareus Risso, 1826 (Stylommatophora, Helicidae, Helicinae, Otalini)
Source: Zookeys. 2019 Sep 18;876:1–26. doi: 10.3897/zookeys.876.36472 (PMC6761209; doi:10.3897/zookeys.876.36472)
Supplement: XML Treatment for Cantareus [file zookeys.876.36472-treatment5.xml]

<!DOCTYPE tp:taxon-treatment
  PUBLIC "-//TaxonX//DTD Taxonomic Treatment Publishing DTD v0 20100105//EN" "tax-treatment-NSO.dtd">
<tp:taxon-treatment xmlns:tp="http://www.plazi.org/taxpub"><tp:treatment-meta><kwd-group><label>Taxon classification</label><kwd><named-content xmlns:xlink="http://www.w3.org/1999/xlink" content-type="kingdom">Animalia</named-content></kwd><kwd><named-content xmlns:xlink="http://www.w3.org/1999/xlink" content-type="order">Stylommatophora</named-content></kwd><kwd><named-content xmlns:xlink="http://www.w3.org/1999/xlink" content-type="family">Helicidae</named-content></kwd></kwd-group><mixed-citation publication-type="journal"><person-group><name><surname>Bouaziz-Yahiatene</surname><given-names>Houria</given-names></name><name><surname>Inäbnit</surname><given-names>Thomas</given-names></name><name><surname>Medjdoub-Bensaad</surname><given-names>Ferroudja</given-names></name><name><surname>Colomba</surname><given-names>Maria Stella</given-names></name><name><surname>Sparacio</surname><given-names>Ignazio</given-names></name><name><surname>Gregorini</surname><given-names>Armando</given-names></name><name><surname>Liberto</surname><given-names>Fabio</given-names></name><name><surname>Neubert</surname><given-names>Eike</given-names></name></person-group><article-title>Revisited – the species of Tweeting vineyard snails, genus <italic><tp:taxon-name><tp:taxon-name-part taxon-name-part-type="genus" reg="Cantareus">Cantareus</tp:taxon-name-part></tp:taxon-name></italic> Risso, 1826 (<tp:taxon-name><tp:taxon-name-part taxon-name-part-type="order">Stylommatophora</tp:taxon-name-part></tp:taxon-name>, <tp:taxon-name><tp:taxon-name-part taxon-name-part-type="family">Helicidae</tp:taxon-name-part></tp:taxon-name>, <tp:taxon-name><tp:taxon-name-part taxon-name-part-type="subfamily">Helicinae</tp:taxon-name-part></tp:taxon-name>, <tp:taxon-name><tp:taxon-name-part taxon-name-part-type="tribe">Otalini</tp:taxon-name-part></tp:taxon-name>)</article-title><source>Zookeys</source><day>18</day><month>9</month><year>2019</year><volume>876</volume><fpage>1</fpage><lpage>26</lpage><pub-id pub-id-type="doi">10.3897/zookeys.876.36472</pub-id></mixed-citation></tp:treatment-meta><tp:nomenclature><tp:taxon-name><object-id xmlns:xlink="http://www.w3.org/1999/xlink" content-type="arpha" xlink:type="simple">1DD04E04-ED07-5552-A529-586A163AE9FF</object-id>
            <tp:taxon-name-part taxon-name-part-type="genus" reg="Cantareus">Cantareus</tp:taxon-name-part>
          </tp:taxon-name><tp:taxon-authority>species (?)</tp:taxon-authority><xref ref-type="fig" rid="F5">Fig. 9</xref><!--PageBreak --><tp:nomenclature-citation-list><tp:nomenclature-citation><tp:taxon-name>
                <tp:taxon-name-part taxon-name-part-type="genus" reg="Helix">Helix</tp:taxon-name-part> <tp:taxon-name-part taxon-name-part-type="species" reg="aspersa">aspersa</tp:taxon-name-part></tp:taxon-name><comment>: Kobelt 1888, Iconographie (2) 3: 9–10, pl. 69, figs 359 &amp; 360 [non <tp:taxon-name><tp:taxon-name-part taxon-name-part-type="genus" reg="Helix">Helix</tp:taxon-name-part> <tp:taxon-name-part taxon-name-part-type="species" reg="aspersa">aspersa</tp:taxon-name-part></tp:taxon-name> O. F. Müller, 1774 [Gorges d’Isser bei Palestro].</comment></tp:nomenclature-citation><tp:nomenclature-citation><tp:taxon-name>
                <tp:taxon-name-part taxon-name-part-type="genus" reg="Helix">Helix</tp:taxon-name-part> (<tp:taxon-name-part taxon-name-part-type="subgenus" reg="Cryptomphalus">Cryptomphalus</tp:taxon-name-part>) <tp:taxon-name-part taxon-name-part-type="species" reg="aspersa">aspersa</tp:taxon-name-part></tp:taxon-name><comment>: <xref ref-type="bibr" rid="B33">Sacchi 1955</xref>, Italian Journal of Zoology 22(2): 638, pl. 3, fig. E [Palaestro].</comment></tp:nomenclature-citation></tp:nomenclature-citation-list></tp:nomenclature><tp:treatment-sec sec-type="remarks" id="SECID0EYREM"><p>This specimen was collected by Kobelt in the Gorge d’Isser; it lacks the malleation typical for <italic><tp:taxon-name><tp:taxon-name-part taxon-name-part-type="genus" reg="Cornu">Cornu</tp:taxon-name-part> <tp:taxon-name-part taxon-name-part-type="species" reg="aspersum">aspersum</tp:taxon-name-part></tp:taxon-name></italic>, and thus is here considered to rather constitute a species in <italic><tp:taxon-name><tp:taxon-name-part taxon-name-part-type="genus" reg="Cantareus">Cantareus</tp:taxon-name-part></tp:taxon-name></italic> than in <italic><tp:taxon-name><tp:taxon-name-part taxon-name-part-type="genus" reg="Cornu">Cornu</tp:taxon-name-part></tp:taxon-name></italic>. However, it also lacks the riblets on the teleoconch, but also has the typical granulation on the whorl exactly like in the specimens from the Djudjura Mts. This form might represent another species close to <italic><tp:taxon-name><tp:taxon-name-part taxon-name-part-type="genus" reg="Cantareus">C.</tp:taxon-name-part> <tp:taxon-name-part taxon-name-part-type="species" reg="subapertus">subapertus</tp:taxon-name-part></tp:taxon-name></italic>, but preserved specimens from the canyon are needed to decide about its status. This form might be a separate species endemic to the Gorge d’Isser.</p><fig id="F6" position="float" orientation="portrait"><object-id xmlns:xlink="http://www.w3.org/1999/xlink" content-type="doi" xlink:type="simple">10.3897/zookeys.876.36472.figures10-14</object-id><object-id xmlns:xlink="http://www.w3.org/1999/xlink" content-type="arpha" xlink:type="simple">7233347A-4D64-5471-B468-C740C8991287</object-id><label>Figures 10–14.</label><caption><p><italic><tp:taxon-name><tp:taxon-name-part taxon-name-part-type="genus" reg="Cantareus">Cantareus</tp:taxon-name-part> <tp:taxon-name-part taxon-name-part-type="species" reg="subapertus">subapertus</tp:taxon-name-part></tp:taxon-name></italic>. Anatomical details of the genital organs; specimen collected at Ighil Bourmi, leg. H. Bouaziz- Yahiatene, <abbrev xmlns:xlink="http://www.w3.org/1999/xlink" content-type="institution" xlink:title="Natural History Museum Bern, Switzerland" id="ABBRID0E31CI" xlink:type="simple">NMBE</abbrev> 550458 <bold>10</bold> situs of the genital organs, 46 mm total length <bold>11</bold> partly everted genital atrium with the atrial stimulator <bold>12</bold> distal penial tube with pp2 <bold>13</bold> penis and epiphallus completely opened showing both papillae, and the internal structure of the penial chamber and the epiphallus <bold>14</bold> detail of the penial lumen; note: the needle represents the epiphallial canal, with pp2 bent upwards to show the ending of the canal. Abbreviations: ag = albumen gland; as = atrial stimulator; div = diverticulum; ds = dart sac; ep = epiphallus; f = flagellum; gm = glandulae mucosae; hd = hermaphroditic duct; mrp = musculus retractor penis; p = penis; pp1 = penial papilla 1; pp2 = penial papilla 2; spo = spermoviduct. All figures not to scale.</p></caption><graphic xmlns:xlink="http://www.w3.org/1999/xlink" xlink:href="zookeys-876-001-g006.jpg" position="float" orientation="portrait" xlink:type="simple" id="oo_340657.jpg"><uri content-type="original_file" xlink:type="simple">https://binary.pensoft.net/fig/340657</uri></graphic></fig><fig id="F7" position="float" orientation="portrait"><object-id xmlns:xlink="http://www.w3.org/1999/xlink" content-type="doi" xlink:type="simple">10.3897/zookeys.876.36472.figure15</object-id><object-id xmlns:xlink="http://www.w3.org/1999/xlink" content-type="arpha" xlink:type="simple">9F7DD6EE-F8F8-5CBB-A598-D4EEBF3B6656</object-id><label>Figure 15.</label><caption><p><italic><tp:taxon-name><tp:taxon-name-part taxon-name-part-type="genus" reg="Cantareus">Cantareus</tp:taxon-name-part> <tp:taxon-name-part taxon-name-part-type="species" reg="koraegaelius">koraegaelius</tp:taxon-name-part></tp:taxon-name></italic>. Lectotype of <italic><tp:taxon-name><tp:taxon-name-part taxon-name-part-type="genus" reg="Helix">Helix</tp:taxon-name-part> <tp:taxon-name-part taxon-name-part-type="species" reg="koraegaelia">koraegaelia</tp:taxon-name-part></tp:taxon-name></italic> MHNG-MOLL 117907, shell diameter 27.0 mm. Shell in <bold>A</bold> frontal <bold>B</bold> dorsal <bold>C</bold> lateral <bold>D</bold> ventral and <bold>E</bold> apical views <bold>F</bold> label. Photographs T. Inäbnit, <abbrev xmlns:xlink="http://www.w3.org/1999/xlink" content-type="institution" xlink:title="Natural History Museum Bern, Switzerland" id="ABBRID0E13CI" xlink:type="simple">NMBE</abbrev>, × 1.5.</p></caption><graphic xmlns:xlink="http://www.w3.org/1999/xlink" xlink:href="zookeys-876-001-g007.jpg" position="float" orientation="portrait" xlink:type="simple" id="oo_340658.jpg"><uri content-type="original_file" xlink:type="simple">https://binary.pensoft.net/fig/340658</uri></graphic></fig><fig id="F8" position="float" orientation="portrait"><object-id xmlns:xlink="http://www.w3.org/1999/xlink" content-type="doi" xlink:type="simple">10.3897/zookeys.876.36472.figures16-20</object-id><object-id xmlns:xlink="http://www.w3.org/1999/xlink" content-type="arpha" xlink:type="simple">D6B1409E-35DD-52F7-AABA-AFB7A3CEF6C1</object-id><label>Figures 16–20.</label><caption><p><italic><tp:taxon-name><tp:taxon-name-part taxon-name-part-type="genus" reg="Cantareus">Cantareus</tp:taxon-name-part> <tp:taxon-name-part taxon-name-part-type="species" reg="koraegaelius">koraegaelius.</tp:taxon-name-part></tp:taxon-name></italic> Shell and anatomical details of the genital organs of dissected and sequenced specimen <abbrev xmlns:xlink="http://www.w3.org/1999/xlink" content-type="institution" xlink:title="Natural History Museum Bern, Switzerland" id="ABBRID0EX4CI" xlink:type="simple">NMBE</abbrev> 534199; specimen collected at Tigzirt, Tizi Ouzou, Kabylie <bold>16</bold> shell; shell diameter 28.1 mm <bold>17</bold> situs; situs length 57.5 mm <bold>18</bold> lumina of epiphallus, penial chamber, penial papillae and atrium <bold>19</bold> penial papillae <bold>20</bold> atrium with atrial stimulator. Photographs E. Neubert, shell × 1.5.</p></caption><graphic xmlns:xlink="http://www.w3.org/1999/xlink" xlink:href="zookeys-876-001-g008.jpg" position="float" orientation="portrait" xlink:type="simple" id="oo_340659.jpg"><uri content-type="original_file" xlink:type="simple">https://binary.pensoft.net/fig/340659</uri></graphic></fig><fig id="F9" position="float" orientation="portrait"><object-id xmlns:xlink="http://www.w3.org/1999/xlink" content-type="doi" xlink:type="simple">10.3897/zookeys.876.36472.figures21-25</object-id><object-id xmlns:xlink="http://www.w3.org/1999/xlink" content-type="arpha" xlink:type="simple">BE6F4DDB-CE87-5D28-B0F5-89E59A1AAE09</object-id><label>Figures 21–25.</label><caption><p>Pictures of living specimens of <italic><tp:taxon-name><tp:taxon-name-part taxon-name-part-type="genus" reg="Cantareus">Cantareus</tp:taxon-name-part></tp:taxon-name></italic> species <bold>21</bold><italic><tp:taxon-name><tp:taxon-name-part taxon-name-part-type="genus" reg="Cantareus">Cantareus</tp:taxon-name-part> <tp:taxon-name-part taxon-name-part-type="species" reg="apertus">apertus</tp:taxon-name-part></tp:taxon-name></italic>: on the left a black specimen with brown shell from Roccapalumba, Sicily, Italy, 15.XI.2009 (Coll. F. Liberto 5532); on the right a yellow specimen with green shell from Prizzi, Sicily, Italy, 15.XI.2009 (Coll. F. Liberto 5545) <bold>22</bold><italic><tp:taxon-name><tp:taxon-name-part taxon-name-part-type="genus" reg="Cantareus">Cantareus</tp:taxon-name-part> <tp:taxon-name-part taxon-name-part-type="species" reg="apertus">apertus</tp:taxon-name-part></tp:taxon-name></italic>, Niscemi, Sicily Italy, 22.X.2016 <bold>23</bold><italic><tp:taxon-name><tp:taxon-name-part taxon-name-part-type="genus" reg="Cantareus">Cantareus</tp:taxon-name-part> <tp:taxon-name-part taxon-name-part-type="species" reg="apertus">apertus</tp:taxon-name-part></tp:taxon-name></italic>, Niscemi, Sicily, Italy, 22.X.2016, specimens defending themselves by emitting bubbles of slime and a series of tweeting sounds <bold>24</bold><italic><tp:taxon-name><tp:taxon-name-part taxon-name-part-type="genus" reg="Cantareus">Cantareus</tp:taxon-name-part> <tp:taxon-name-part taxon-name-part-type="species" reg="apertus">apertus</tp:taxon-name-part></tp:taxon-name></italic>, Foggia, Ordona, <named-content xmlns:xlink="http://www.w3.org/1999/xlink" content-type="dwc:verbatimCoordinates" xlink:type="simple"><named-content content-type="geo-json" specific-use="{&#34;type&#34;:&#34;Point&#34;,&#34;coordinates&#34;:[15.622222,41.313889]}" id="NCID0ERADI" xlink:type="simple">41.313889N, 15.622222E</named-content></named-content>, 12.10.2018, leg. G. Martucci (photo/collection I. Sparacio 5031/9) <bold>25</bold><italic><tp:taxon-name><tp:taxon-name-part taxon-name-part-type="genus" reg="Cantareus">Cantareus</tp:taxon-name-part> <tp:taxon-name-part taxon-name-part-type="species" reg="subapertus">subapertus</tp:taxon-name-part></tp:taxon-name></italic>, Algeria, Parc National du Djudjura, 1700 m, 11.X.2008 (Photographs Vela Errol).</p></caption><graphic xmlns:xlink="http://www.w3.org/1999/xlink" xlink:href="zookeys-876-001-g009.jpg" position="float" orientation="portrait" xlink:type="simple" id="oo_340660.jpg"><uri content-type="original_file" xlink:type="simple">https://binary.pensoft.net/fig/340660</uri></graphic></fig></tp:treatment-sec><tp:treatment-sec><!--Section generated to contain objects referenced in tp:taxon-treatment.--><fig id="F5" position="float" orientation="portrait"><object-id xmlns:xlink="http://www.w3.org/1999/xlink" content-type="doi" xlink:type="simple">10.3897/zookeys.876.36472.figures5-9</object-id><object-id xmlns:xlink="http://www.w3.org/1999/xlink" content-type="arpha" xlink:type="simple">F23E22EA-0791-5FE5-9FE6-CC82862FF73D</object-id><label>Figures 5–9.</label><caption><p><italic><tp:taxon-name><tp:taxon-name-part taxon-name-part-type="genus" reg="Cantareus">Cantareus</tp:taxon-name-part> <tp:taxon-name-part taxon-name-part-type="species" reg="subapertus">subapertus</tp:taxon-name-part></tp:taxon-name></italic> (Ancey, 1893). <bold>5–7</bold> syntypes <italic><tp:taxon-name><tp:taxon-name-part taxon-name-part-type="genus" reg="Helix">Helix</tp:taxon-name-part> <tp:taxon-name-part taxon-name-part-type="species" reg="subaperta">subaperta</tp:taxon-name-part></tp:taxon-name></italic><abbrev xmlns:xlink="http://www.w3.org/1999/xlink" content-type="institution" xlink:title="Natural History Museum Vienna, Austria" id="ABBRID0EMGCI" xlink:type="simple">NHMW</abbrev>, Djurdjura, Kabylie ex Ancey <bold>5</bold><abbrev xmlns:xlink="http://www.w3.org/1999/xlink" content-type="institution" xlink:title="Natural History Museum Vienna, Austria" id="ABBRID0ETGCI" xlink:type="simple">NHMW</abbrev> 7861, D = 23.44 mm <bold>6</bold><abbrev xmlns:xlink="http://www.w3.org/1999/xlink" content-type="institution" xlink:title="Natural History Museum Vienna, Austria" id="ABBRID0E1GCI" xlink:type="simple">NHMW</abbrev> 7862, D = 23.51 mm <bold>7</bold><abbrev xmlns:xlink="http://www.w3.org/1999/xlink" content-type="institution" xlink:title="Natural History Museum Vienna, Austria" id="ABBRID0EBHCI" xlink:type="simple">NHMW</abbrev> 7863, D = 29.44 mm <bold>8</bold><italic><tp:taxon-name><tp:taxon-name-part taxon-name-part-type="genus" reg="Helix">Helix</tp:taxon-name-part> <tp:taxon-name-part taxon-name-part-type="species" reg="mazzulopsis">mazzulopsis</tp:taxon-name-part></tp:taxon-name></italic> lectotype <abbrev xmlns:xlink="http://www.w3.org/1999/xlink" content-type="institution" xlink:title="Academy of Natural Sciences, Philadelphia, USA" id="ABBRID0ETHCI" xlink:type="simple">ANSP</abbrev> 63133, Jurjura Mts. Shell in frontal (<bold>A</bold>) lateral (<bold>B</bold>) and dorsal (<bold>C</bold>) view (<bold>D, E</bold>) labels <bold>9</bold> “<italic><tp:taxon-name><tp:taxon-name-part taxon-name-part-type="genus" reg="Helix">Helix</tp:taxon-name-part> <tp:taxon-name-part taxon-name-part-type="species" reg="aspersa">aspersa</tp:taxon-name-part></tp:taxon-name></italic>“, original specimen of Iconographie (2) 3, pl. 69, fig. 359. Shell in frontal (<bold>A</bold>) lateral (<bold>B</bold>) ventral (<bold>C</bold>) and apical (<bold>D</bold>) views. Photographers <bold>5–7</bold> H. Wood, <abbrev xmlns:xlink="http://www.w3.org/1999/xlink" content-type="institution" xlink:title="Natural History Museum Vienna, Austria" id="ABBRID0EXICI" xlink:type="simple">NHMW</abbrev>; photograph <bold>8</bold> E. Wildner, <abbrev xmlns:xlink="http://www.w3.org/1999/xlink" content-type="institution" xlink:title="Academy of Natural Sciences, Philadelphia, USA" id="ABBRID0E5ICI" xlink:type="simple">ANSP</abbrev>; photograph <bold>9</bold> E. Bochud, <abbrev xmlns:xlink="http://www.w3.org/1999/xlink" content-type="institution" xlink:title="Natural History Museum Bern, Switzerland" id="ABBRID0EFJCI" xlink:type="simple">NMBE</abbrev>; all shells × 1.5.</p></caption><graphic xmlns:xlink="http://www.w3.org/1999/xlink" xlink:href="zookeys-876-001-g005.jpg" position="float" orientation="portrait" xlink:type="simple" id="oo_340656.jpg"><uri content-type="original_file" xlink:type="simple">https://binary.pensoft.net/fig/340656</uri></graphic></fig></tp:treatment-sec><ref-list><ref id="B33"><mixed-citation xmlns:xlink="http://www.w3.org/1999/xlink" xlink:type="simple"><person-group><name name-style="western"><surname>Sacchi</surname><given-names>CF</given-names></name></person-group> (<year>1955</year>) <article-title>Fattori ecologici e fenomeni microevolutivi nei Molluschi della montagna Mediterranea.</article-title><source>Italian Journal of Zoology</source><volume>22</volume>(<issue>2</issue>): <fpage>563</fpage>–<lpage>652</lpage>. <ext-link xlink:type="simple" ext-link-type="doi" xlink:href="10.1080/11250005509439218">https://doi.org/10.1080/11250005509439218</ext-link></mixed-citation></ref></ref-list></tp:taxon-treatment>
